# Supplementary material for: Expanding the environmental virome: Infection profile in a native rainforest tree species
Source: Front Microbiol. 2022 Aug 4;13:874319. doi: 10.3389/fmicb.2022.874319 (PMC9387356; doi:10.3389/fmicb.2022.874319)
Supplement: Supplementary file 3 [file Table_1.XLSX]

## Sheet: Sheet1
Number of transcripts	Taxonomy
26	cellular organisms	Archaea	Candidatus Thermoplasmatota	Thermoplasmata	Thermoplasmatales	Ferroplasmaceae	Acidiplasma	Acidiplasma cupricumulans
3	cellular organisms	Archaea	Candidatus Thermoplasmatota	Candidatus Poseidoniia	Candidatus Poseidoniales	unclassified Candidatus Poseidoniales	Candidatus Poseidoniales archaeon
1	cellular organisms	Archaea	Candidatus Thermoplasmatota	Candidatus Poseidoniia	Marine Group III	Marine Group III euryarchaeote CG-Bathy1
1	cellular organisms	Archaea	DPANN group	Candidatus Woesearchaeota	Candidatus Woesearchaeota archaeon CG10_big_fil_rev_8_21_14_0_10_30_7
87	cellular organisms	Archaea	Euryarchaeota	environmental samples	uncultured marine group II/III euryarchaeote KM3_87_G01
11	cellular organisms	Archaea	Euryarchaeota	Stenosarchaea group	Halobacteria	Halobacteriales	Haloarculaceae	Halomicroarcula	Halomicroarcula amylolytica
9	cellular organisms	Archaea	Euryarchaeota	unclassified Euryarchaeota	Euryarchaeota archaeon
9	cellular organisms	Archaea	Euryarchaeota	Stenosarchaea group	Halobacteria	Halobacteriales	Halococcaceae	Halococcus	Halococcus thailandensis
6	cellular organisms	Archaea	Euryarchaeota	Stenosarchaea group	Methanomicrobia	Methanosarcinales	Methanosarcinaceae	Methanosarcina	Methanosarcina lacustris
4	cellular organisms	Archaea	Euryarchaeota	Stenosarchaea group	Halobacteria	Halobacteriales	Halococcaceae	Halococcus	Halococcus morrhuae
4	cellular organisms	Archaea	Euryarchaeota	Stenosarchaea group	Halobacteria	Halobacteriales	Halococcaceae	Halococcus
2	cellular organisms	Archaea	Euryarchaeota	Stenosarchaea group	Methanomicrobia	Methanosarcinales	Methanosarcinaceae	Methanohalophilus	unclassified Methanohalophilus	Methanohalophilus sp. WG1-DM
2	cellular organisms	Archaea	Euryarchaeota	Stenosarchaea group	Halobacteria	Halobacteriales	Halococcaceae	Halococcus	Halococcus sediminicola
2	cellular organisms	Archaea	Euryarchaeota	Stenosarchaea group	Halobacteria	Halobacteriales	Halococcaceae	Halococcus	Halococcus hamelinensis
2	cellular organisms	Archaea	Euryarchaeota	Stenosarchaea group	Halobacteria	Halobacteriales	Halobacteriaceae	Halobacterium	unclassified Halobacterium	Halobacterium sp. CBA1132
1	cellular organisms	Archaea	Euryarchaeota	unclassified Euryarchaeota
1	cellular organisms	Archaea	Euryarchaeota	Thermococci	Thermococcales	Thermococcaceae	Thermococcus	Thermococcus kodakarensis
1	cellular organisms	Archaea	Euryarchaeota	Stenosarchaea group	Methanomicrobia	Methanosarcinales	unclassified Methanosarcinales	Candidatus Argoarchaeum	Candidatus Argoarchaeum ethanivorans
1	cellular organisms	Archaea	Euryarchaeota	Stenosarchaea group	Methanomicrobia	Methanosarcinales	unclassified Methanosarcinales	ANME-2 cluster	unclassified ANME-2 cluster	ANME-2 cluster archaeon
1	cellular organisms	Archaea	Euryarchaeota	Stenosarchaea group	Methanomicrobia	Methanosarcinales	Methanosarcinaceae	Methanosalsum	Methanosalsum natronophilum
1	cellular organisms	Archaea	Euryarchaeota	Stenosarchaea group	Methanomicrobia	Methanomicrobiales	Methanoregulaceae	Methanosphaerula	Methanosphaerula palustris
1	cellular organisms	Archaea	Euryarchaeota	Stenosarchaea group	Methanomicrobia	Methanomicrobiales	Methanoregulaceae	Methanolinea	unclassified Methanolinea	Methanolinea sp.
1	cellular organisms	Archaea	Euryarchaeota	Stenosarchaea group	Methanomicrobia	Methanomicrobiales	Methanomicrobiaceae	Methanoculleus	Methanoculleus thermophilus
1	cellular organisms	Archaea	Euryarchaeota	Stenosarchaea group	Halobacteria	Haloferacales	Halorubraceae	Halorubrum	Halorubrum salsamenti
1	cellular organisms	Archaea	Euryarchaeota	Stenosarchaea group	Halobacteria	Haloferacales	Haloferacaceae	Halobellus	unclassified Halobellus	Halobellus sp. Atlit-38R
1	cellular organisms	Archaea	Euryarchaeota	Stenosarchaea group	Halobacteria	Haloferacales
1	cellular organisms	Archaea	Euryarchaeota	Stenosarchaea group	Halobacteria	Halobacteriales	Halococcaceae	Halococcus	Halococcus agarilyticus
1	cellular organisms	Archaea	Euryarchaeota	Stenosarchaea group	Halobacteria	Halobacteriales	Halobacteriaceae	Halalkalicoccus	Halalkalicoccus subterraneus
1	cellular organisms	Archaea	Euryarchaeota	Stenosarchaea group	Halobacteria	Halobacteriales
31	cellular organisms	Archaea	TACK group	Crenarchaeota	Thermoprotei	Sulfolobales	Sulfolobaceae	Sulfolobus	Sulfolobus acidocaldarius
4	cellular organisms	Archaea	TACK group	Crenarchaeota	Thermoprotei	Sulfolobales	Sulfolobaceae	Saccharolobus	Saccharolobus solfataricus
4	cellular organisms	Archaea	TACK group	Crenarchaeota	Thermoprotei	Desulfurococcales	Desulfurococcaceae	Zestosphaera	Zestosphaera tikiterensis
4	cellular organisms	Archaea	TACK group	Candidatus Bathyarchaeota	unclassified Candidatus Bathyarchaeota	Candidatus Bathyarchaeota archaeon
3	cellular organisms	Archaea	TACK group	Thaumarchaeota	environmental samples	uncultured marine thaumarchaeote KM3_53_F08
2	cellular organisms	Archaea	TACK group	Crenarchaeota	Thermoprotei	Sulfolobales	Sulfolobaceae	Sulfolobus	unclassified Sulfolobus	Sulfolobus sp. A20-N-F8
2	cellular organisms	Archaea	TACK group
1	cellular organisms	Archaea	TACK group	Thaumarchaeota	Nitrososphaeria	Nitrososphaerales	Nitrososphaeraceae	Candidatus Nitrosocosmicus
1	cellular organisms	Archaea	TACK group	Thaumarchaeota	Nitrosopumilales	Nitrosopumilaceae	Nitrosopumilus	Candidatus Nitrosopumilus salaria	Candidatus Nitrosopumilus salaria BD31
1	cellular organisms	Archaea	TACK group	Crenarchaeota	Thermoprotei	Thermoproteales	Thermoproteaceae	Vulcanisaeta
1	cellular organisms	Archaea	TACK group	Crenarchaeota	Thermoprotei	Thermoproteales	Thermofilaceae	Thermofilum	unclassified Thermofilum	Thermofilum sp. 3507LT
1	cellular organisms	Archaea	TACK group	Candidatus Korarchaeota	Candidatus Korarchaeota archaeon
24	cellular organisms	Archaea	unclassified Archaea	archaeon
1	cellular organisms	Archaea	unclassified Archaea
2	cellular organisms	Archaea
30	cellular organisms	Bacteria	Acidobacteria	unclassified Acidobacteria	Acidobacteria bacterium
7	cellular organisms	Bacteria	Acidobacteria	environmental samples	uncultured Acidobacteria bacterium HF4000_26D02
3	cellular organisms	Bacteria	Acidobacteria	unclassified Acidobacteria	Acidobacteria bacterium AB60
3	cellular organisms	Bacteria	Acidobacteria	Acidobacteriia	unclassified Acidobacteriia	Acidobacteriia bacterium
2	cellular organisms	Bacteria	Acidobacteria	unclassified Acidobacteria
2	cellular organisms	Bacteria	Acidobacteria	Acidobacteriia	Acidobacteriales	Acidobacteriaceae	Terriglobus	Terriglobus albidus
2	cellular organisms	Bacteria	Acidobacteria	Acidobacteriia	Acidobacteriales	Acidobacteriaceae	Edaphobacter	unclassified Edaphobacter	Edaphobacter sp. 12200R-103
2	cellular organisms	Bacteria	Acidobacteria
1	cellular organisms	Bacteria	Acidobacteria	unclassified Acidobacteria	Acidobacteria bacterium RIFCSPLOWO2_12_FULL_67_14b
1	cellular organisms	Bacteria	Acidobacteria	Holophagae	unclassified Holophagae	Holophagae bacterium
1	cellular organisms	Bacteria	Acidobacteria	Holophagae	Holophagales	unclassified Holophagales	Holophagales bacterium
1	cellular organisms	Bacteria	Acidobacteria	Blastocatellia	Chloracidobacterium	unclassified Chloracidobacterium	Chloracidobacterium sp. CP2_5A
1	cellular organisms	Bacteria	Acidobacteria	Blastocatellia	Blastocatellales	Pyrinomonadaceae	Pyrinomonas	Pyrinomonas methylaliphatogenes
1	cellular organisms	Bacteria	Acidobacteria	Acidobacteriia	Bryobacterales	unclassified Bryobacterales	Bryobacterales bacterium F-183
1	cellular organisms	Bacteria	Acidobacteria	Acidobacteriia	Bryobacterales	Bryobacteraceae	Bryobacter	Bryobacter aggregatus
1	cellular organisms	Bacteria	Acidobacteria	Acidobacteriia	Acidobacteriales	Acidobacteriaceae	Granulicella	unclassified Granulicella	Granulicella sp. WH15
1	cellular organisms	Bacteria	Acidobacteria	Acidobacteriia	Acidobacteriales	Acidobacteriaceae	Granulicella	unclassified Granulicella	Granulicella sp. 5B5
1	cellular organisms	Bacteria	Acidobacteria	Acidobacteriia	Acidobacteriales	Acidobacteriaceae	Granulicella	Granulicella tundricola
1	cellular organisms	Bacteria	Acidobacteria	Acidobacteriia	Acidobacteriales	Acidobacteriaceae	Edaphobacter	Edaphobacter modestus
1	cellular organisms	Bacteria	Acidobacteria	Acidobacteriia	Acidobacteriales	Acidobacteriaceae	Candidatus Sulfotelmatomonas	Candidatus Sulfotelmatomonas gaucii
1	cellular organisms	Bacteria	Acidobacteria	Acidobacteriia	Acidobacteriales	Acidobacteriaceae	Acidobacterium	unclassified Acidobacterium	Acidobacterium sp. S8
1	cellular organisms	Bacteria	Acidobacteria	Acidobacteriia	Acidobacteriales	Acidobacteriaceae	Acidobacterium	unclassified Acidobacterium	Acidobacterium sp. 4Y35
1	cellular organisms	Bacteria	Acidobacteria	Acidobacteriia	Acidobacteriales	Acidobacteriaceae	Acidobacterium	Acidobacterium ailaaui
1	cellular organisms	Bacteria	Acidobacteria	Acidobacteriia	Acidobacteriales	Acidobacteriaceae	Acidipila	Acidipila rosea
3	cellular organisms	Bacteria	Aquificae	Aquificae	Aquificales	Hydrogenothermaceae	Sulfurihydrogenibium	Sulfurihydrogenibium yellowstonense	Sulfurihydrogenibium yellowstonense SS-5
1	cellular organisms	Bacteria	Aquificae	Aquificae	Aquificales	Hydrogenothermaceae	Sulfurihydrogenibium	Sulfurihydrogenibium yellowstonense
1	cellular organisms	Bacteria	Aquificae	Aquificae	Aquificales	Aquificaceae	Hydrogenivirga	unclassified Hydrogenivirga	Hydrogenivirga sp. 128-5-R1-1
6	cellular organisms	Bacteria	Bacteria incertae sedis	Bacteria candidate phyla	Candidatus Rokubacteria	unclassified Candidatus Rokubacteria	Candidatus Rokubacteria bacterium
4	cellular organisms	Bacteria	Bacteria incertae sedis	Bacteria candidate phyla	Candidatus Saccharibacteria
3	cellular organisms	Bacteria	Bacteria incertae sedis	Bacteria candidate phyla	Candidatus Saccharibacteria	unclassified Saccharibacteria	Candidatus Saccharibacteria bacterium
3	cellular organisms	Bacteria	Bacteria incertae sedis	Bacteria candidate phyla	Candidatus Dadabacteria	Candidatus Dadabacteria bacterium
2	cellular organisms	Bacteria	Bacteria incertae sedis	Candidatus Vecturithrix	Candidatus Vecturithrix granuli
2	cellular organisms	Bacteria	Bacteria incertae sedis	Bacteria candidate phyla	candidate division CPR2	candidate division CPR2 bacterium GW2011_GWC1_41_48
2	cellular organisms	Bacteria	Bacteria incertae sedis	Bacteria candidate phyla	Candidatus Rokubacteria	unclassified Candidatus Rokubacteria	Candidatus Rokubacteria bacterium RIFCSPLOWO2_02_FULL_71_18
2	cellular organisms	Bacteria	Bacteria incertae sedis	Bacteria candidate phyla	Candidatus Dependentiae	unclassified Candidatus Dependentiae	candidate division TM6 bacterium Zodletone_IIa
2	cellular organisms	Bacteria	Bacteria incertae sedis	Bacteria candidate phyla	Candidatus Bipolaricaulota	unclassified Candidatus Bipolaricaulota	Candidatus Acetothermia bacterium
1	cellular organisms	Bacteria	Bacteria incertae sedis	Bacteria candidate phyla	candidate division WWE3	candidate division WWE3 bacterium RIFCSPLOWO2_01_FULL_42_11
1	cellular organisms	Bacteria	Bacteria incertae sedis	Bacteria candidate phyla	candidate division WWE3	candidate division WWE3 bacterium RIFCSPHIGHO2_01_FULL_42_13
1	cellular organisms	Bacteria	Bacteria incertae sedis	Bacteria candidate phyla	candidate division NC10	unclassified candidate division NC10	candidate division NC10 bacterium RIFCSPLOWO2_12_FULL_66_18
1	cellular organisms	Bacteria	Bacteria incertae sedis	Bacteria candidate phyla	candidate division Kazan-3B-28
1	cellular organisms	Bacteria	Bacteria incertae sedis	Bacteria candidate phyla	candidate division KSB1	unclassified candidate division KSB1	candidate division KSB1 bacterium
1	cellular organisms	Bacteria	Bacteria incertae sedis	Bacteria candidate phyla	candidate division GN15	candidate division GN15 bacterium
1	cellular organisms	Bacteria	Bacteria incertae sedis	Bacteria candidate phyla	Patescibacteria group	Parcubacteria group	unclassified Parcubacteria group	Parcubacteria group bacterium GW2011_GWC1_43_61
1	cellular organisms	Bacteria	Bacteria incertae sedis	Bacteria candidate phyla	Patescibacteria group	Parcubacteria group	unclassified Parcubacteria group	Parcubacteria group bacterium GW2011_GWA2_47_16
1	cellular organisms	Bacteria	Bacteria incertae sedis	Bacteria candidate phyla	Patescibacteria group	Parcubacteria group	unclassified Parcubacteria group
1	cellular organisms	Bacteria	Bacteria incertae sedis	Bacteria candidate phyla	Patescibacteria group	Parcubacteria group	Candidatus Uhrbacteria	Candidatus Uhrbacteria bacterium RIFOXYC2_FULL_47_19
1	cellular organisms	Bacteria	Bacteria incertae sedis	Bacteria candidate phyla	Patescibacteria group	Parcubacteria group	Candidatus Uhrbacteria	Candidatus Uhrbacteria bacterium
1	cellular organisms	Bacteria	Bacteria incertae sedis	Bacteria candidate phyla	Patescibacteria group	Parcubacteria group	Candidatus Staskawiczbacteria	Candidatus Staskawiczbacteria bacterium RIFCSPLOWO2_12_FULL_37_15
1	cellular organisms	Bacteria	Bacteria incertae sedis	Bacteria candidate phyla	Patescibacteria group	Parcubacteria group	Candidatus Staskawiczbacteria
1	cellular organisms	Bacteria	Bacteria incertae sedis	Bacteria candidate phyla	Patescibacteria group	Parcubacteria group	Candidatus Nomurabacteria	Candidatus Nomurabacteria bacterium RIFCSPHIGHO2_01_FULL_40_12
1	cellular organisms	Bacteria	Bacteria incertae sedis	Bacteria candidate phyla	Patescibacteria group	Parcubacteria group	Candidatus Nealsonbacteria
1	cellular organisms	Bacteria	Bacteria incertae sedis	Bacteria candidate phyla	Patescibacteria group	Parcubacteria group	Candidatus Kaiserbacteria	Candidatus Kaiserbacteria bacterium RIFCSPHIGHO2_12_FULL_53_13
1	cellular organisms	Bacteria	Bacteria incertae sedis	Bacteria candidate phyla	Patescibacteria group	Parcubacteria group	Candidatus Kaiserbacteria	Candidatus Kaiserbacteria bacterium
1	cellular organisms	Bacteria	Bacteria incertae sedis	Bacteria candidate phyla	Patescibacteria group	Parcubacteria group	Candidatus Harrisonbacteria	Candidatus Harrisonbacteria bacterium RIFCSPHIGHO2_01_FULL_44_13
1	cellular organisms	Bacteria	Bacteria incertae sedis	Bacteria candidate phyla	Patescibacteria group	Microgenomates group	unclassified Microgenomates group
1	cellular organisms	Bacteria	Bacteria incertae sedis	Bacteria candidate phyla	Patescibacteria group	Microgenomates group	Candidatus Shapirobacteria	Candidatus Shapirobacteria bacterium CG10_big_fil_rev_8_21_14_0_10_38_14
1	cellular organisms	Bacteria	Bacteria incertae sedis	Bacteria candidate phyla	Patescibacteria group	Microgenomates group	Candidatus Gottesmanbacteria	Candidatus Gottesmanbacteria bacterium GW2011_GWA2_44_17
1	cellular organisms	Bacteria	Bacteria incertae sedis	Bacteria candidate phyla	Patescibacteria group	Microgenomates group	Candidatus Daviesbacteria
1	cellular organisms	Bacteria	Bacteria incertae sedis	Bacteria candidate phyla	Patescibacteria group	Microgenomates group
1	cellular organisms	Bacteria	Bacteria incertae sedis	Bacteria candidate phyla	Patescibacteria group	Candidatus Gracilibacteria	unclassified Candidatus Gracilibacteria	Candidatus Gracilibacteria bacterium
1	cellular organisms	Bacteria	Bacteria incertae sedis	Bacteria candidate phyla	Candidatus Sumerlaeota	unclassified Candidatus Sumerlaeota	candidate division BRC1 bacterium ADurb.Bin183
1	cellular organisms	Bacteria	Bacteria incertae sedis	Bacteria candidate phyla	Candidatus Saccharibacteria	unclassified Saccharibacteria	Candidatus Saccharibacteria bacterium oral taxon 488
1	cellular organisms	Bacteria	Bacteria incertae sedis	Bacteria candidate phyla	Candidatus Saccharibacteria	unclassified Saccharibacteria	Candidatus Saccharibacteria bacterium RIFCSPHIGHO2_12_FULL_42_8
1	cellular organisms	Bacteria	Bacteria incertae sedis	Bacteria candidate phyla	Candidatus Saccharibacteria	unclassified Saccharibacteria	Candidatus Saccharibacteria bacterium JR1
1	cellular organisms	Bacteria	Bacteria incertae sedis	Bacteria candidate phyla	Candidatus Saccharibacteria	unclassified Saccharibacteria	Candidatus Saccharibacteria bacterium 49-20
1	cellular organisms	Bacteria	Bacteria incertae sedis	Bacteria candidate phyla	Candidatus Saccharibacteria	unclassified Saccharibacteria	Candidatus Saccharibacteria bacterium 32-49-12
1	cellular organisms	Bacteria	Bacteria incertae sedis	Bacteria candidate phyla	Candidatus Saccharibacteria	unclassified Saccharibacteria
1	cellular organisms	Bacteria	Bacteria incertae sedis	Bacteria candidate phyla	Candidatus Saccharibacteria	TM7 phylum sp. oral taxon 352
1	cellular organisms	Bacteria	Bacteria incertae sedis	Bacteria candidate phyla	Candidatus Saccharibacteria	TM7 phylum sp. oral taxon 348
1	cellular organisms	Bacteria	Bacteria incertae sedis	Bacteria candidate phyla	Candidatus Saccharibacteria	TM7 phylum sp. oral taxon 346
1	cellular organisms	Bacteria	Bacteria incertae sedis	Bacteria candidate phyla	Candidatus Saccharibacteria	Candidatus Saccharimonia	Candidatus Saccharimonales	Candidatus Sacchiramonaceaea	Candidatus Nanosynsacchari	unclassified Candidatus Nanosynsacchari	Candidatus Nanosynsacchari sp. TM7_G1_3_12Alb
1	cellular organisms	Bacteria	Bacteria incertae sedis	Bacteria candidate phyla	Candidatus Saccharibacteria	Candidatus Saccharimonia	Candidatus Saccharimonales	Candidatus Sacchiramonaceaea	Candidatus Nanosynsacchari	unclassified Candidatus Nanosynsacchari	Candidatus Nanosynsacchari sp. TM7_ANC_38.39_G1_1
1	cellular organisms	Bacteria	Bacteria incertae sedis	Bacteria candidate phyla	Candidatus Saccharibacteria	Candidatus Nanosyncoccalia	Candidatus Nanosyncoccales	Candidatus Nanosyncoccacae	Candidatus Nanosyncoccus	Candidatus Nanosyncoccus alces
1	cellular organisms	Bacteria	Bacteria incertae sedis	Bacteria candidate phyla	Candidatus Peregrinibacteria	unclassified Candidatus Peregrinibacteria	Candidatus Peregrinibacteria bacterium CG_4_10_14_0_2_um_filter_43_11
1	cellular organisms	Bacteria	Bacteria incertae sedis	Bacteria candidate phyla	Candidatus Muirbacteria	Candidatus Muirbacterium	Candidatus Muirbacterium halophilum
1	cellular organisms	Bacteria	Bacteria incertae sedis	Bacteria candidate phyla	Candidatus Handelsmanbacteria	Candidatus Handelsmanbacteria bacterium RIFCSPLOWO2_12_FULL_64_10
1	cellular organisms	Bacteria	Bacteria incertae sedis	Bacteria candidate phyla	Candidatus Eisenbacteria	Candidatus Eisenbacteria bacterium
1	cellular organisms	Bacteria	Bacteria incertae sedis	Bacteria candidate phyla	Candidatus Dependentiae	unclassified Candidatus Dependentiae	candidate division TM6 bacterium GW2011_GWF2_43_17
1	cellular organisms	Bacteria	Bacteria incertae sedis	Bacteria candidate phyla	Candidatus Bipolaricaulota	unclassified Candidatus Bipolaricaulota	Acetothermia bacterium 64_32
1	cellular organisms	Bacteria	Calditrichaeota	unclassified Calditrichaeota	Calditrichaeota bacterium
1	cellular organisms	Bacteria	Deferribacteres	Deferribacteres	Deferribacterales	Deferribacteraceae	Denitrovibrio	unclassified Denitrovibrio	Denitrovibrio sp.
1	cellular organisms	Bacteria	Dictyoglomi	Dictyoglomia	Dictyoglomales	Dictyoglomaceae	Dictyoglomus
3	cellular organisms	Bacteria	Elusimicrobia	unclassified Elusimicrobia
202	cellular organisms	Bacteria	environmental samples	uncultured bacterium
25	cellular organisms	Bacteria	environmental samples	uncultured bacterium 5G12
7	cellular organisms	Bacteria	environmental samples	uncultured bacterium 5G4
6	cellular organisms	Bacteria	environmental samples	uncultured bacterium 5H7
3	cellular organisms	Bacteria	environmental samples	uncultured bacterium A1Q1_fos_4
2	cellular organisms	Bacteria	environmental samples	uncultured bacterium 4C6
2	cellular organisms	Bacteria	environmental samples	uncultured bacterium 4050020-J15
1	cellular organisms	Bacteria	environmental samples	uncultured bacterium FPPP_33K14
1	cellular organisms	Bacteria	environmental samples	uncultured bacterium CSL142
1	cellular organisms	Bacteria	environmental samples	uncultured bacterium 5E7
1	cellular organisms	Bacteria	environmental samples	uncultured bacterium 122006-I05
220	cellular organisms	Bacteria	FCB group	Candidatus Kryptonia	Candidatus Kryptonium	Candidatus Kryptonium thompsoni
112	cellular organisms	Bacteria	FCB group	Bacteroidetes/Chlorobi group	Bacteroidetes	Sphingobacteriia	Sphingobacteriales	Sphingobacteriaceae	Mucilaginibacter	Mucilaginibacter hurinus
88	cellular organisms	Bacteria	FCB group	Bacteroidetes/Chlorobi group	Bacteroidetes	Bacteroidia	Marinilabiliales	Marinifilaceae	unclassified Marinifilaceae	Marinifilaceae bacterium T3-2 S1-C
77	cellular organisms	Bacteria	FCB group	Bacteroidetes/Chlorobi group	Bacteroidetes	Sphingobacteriia	Sphingobacteriales	Sphingobacteriaceae	unclassified Sphingobacteriaceae	Sphingobacteriaceae bacterium
75	cellular organisms	Bacteria	FCB group	Bacteroidetes/Chlorobi group	Bacteroidetes	Sphingobacteriia	Sphingobacteriales	Sphingobacteriaceae	Pedobacter	Pedobacter cryoconitis
57	cellular organisms	Bacteria	FCB group	Bacteroidetes/Chlorobi group	Bacteroidetes	Bacteroidia	Bacteroidales	Porphyromonadaceae	Sanguibacteroides	Sanguibacteroides justesenii
54	cellular organisms	Bacteria	FCB group	Bacteroidetes/Chlorobi group	Bacteroidetes	Flavobacteriia	Flavobacteriales	Crocinitomicaceae	Putridiphycobacter	Putridiphycobacter roseus
49	cellular organisms	Bacteria	FCB group	Bacteroidetes/Chlorobi group	Bacteroidetes	Cytophagia	Cytophagales	Cyclobacteriaceae	Cyclobacterium	Cyclobacterium jeungdonense
34	cellular organisms	Bacteria	FCB group	Bacteroidetes/Chlorobi group	Bacteroidetes	Flavobacteriia	Flavobacteriales	Weeksellaceae	Chryseobacterium group	Epilithonimonas	Chryseobacterium hominis
34	cellular organisms	Bacteria	FCB group	Bacteroidetes/Chlorobi group	Bacteroidetes	Bacteroidia	Bacteroidales	Prevotellaceae	Prevotella
30	cellular organisms	Bacteria	FCB group	Bacteroidetes/Chlorobi group	Bacteroidetes	Flavobacteriia	Flavobacteriales	Flavobacteriaceae	Croceivirga	Croceivirga lutea
30	cellular organisms	Bacteria	FCB group	Bacteroidetes/Chlorobi group	Bacteroidetes	Bacteroidia	Bacteroidales	Porphyromonadaceae	Porphyromonas	Porphyromonas gingivalis
26	cellular organisms	Bacteria	FCB group	Bacteroidetes/Chlorobi group	Bacteroidetes	Flavobacteriia	Flavobacteriales	Weeksellaceae	Chryseobacterium group	Epilithonimonas
26	cellular organisms	Bacteria	FCB group	Bacteroidetes/Chlorobi group	Bacteroidetes	Cytophagia	Cytophagales	Cyclobacteriaceae	Cecembia	Cecembia lonarensis
26	cellular organisms	Bacteria	FCB group	Bacteroidetes/Chlorobi group	Bacteroidetes	Bacteroidia	Marinilabiliales	Marinilabiliaceae	Labilibacter	Labilibacter sediminis
25	cellular organisms	Bacteria	FCB group	Bacteroidetes/Chlorobi group	Bacteroidetes	Bacteroidia	Bacteroidales	Tannerellaceae	Parabacteroides	unclassified Parabacteroides	Parabacteroides sp. 52
25	cellular organisms	Bacteria	FCB group	Bacteroidetes/Chlorobi group	Bacteroidetes	Bacteroidia	Bacteroidales	Prevotellaceae	Prevotella	Prevotella bivia
24	cellular organisms	Bacteria	FCB group	Bacteroidetes/Chlorobi group	Bacteroidetes
18	cellular organisms	Bacteria	FCB group	Bacteroidetes/Chlorobi group	Bacteroidetes	Flavobacteriia	Flavobacteriales	Weeksellaceae	Empedobacter	Empedobacter falsenii
18	cellular organisms	Bacteria	FCB group	Bacteroidetes/Chlorobi group	Bacteroidetes	Flavobacteriia	Flavobacteriales	Weeksellaceae	Chryseobacterium group	Chryseobacterium
17	cellular organisms	Bacteria	FCB group	Bacteroidetes/Chlorobi group	Bacteroidetes	Flavobacteriia	Flavobacteriales	Weeksellaceae	Chryseobacterium group
13	cellular organisms	Bacteria	FCB group	Bacteroidetes/Chlorobi group	Bacteroidetes	unclassified Bacteroidetes	Bacteroidetes bacterium
13	cellular organisms	Bacteria	FCB group	Bacteroidetes/Chlorobi group	Bacteroidetes	Cytophagia	Cytophagales	Cytophagaceae	Flectobacillus	unclassified Flectobacillus	Flectobacillus sp. BAB-3569
13	cellular organisms	Bacteria	FCB group	Bacteroidetes/Chlorobi group	Bacteroidetes	Chitinophagia	Chitinophagales	Chitinophagaceae	unclassified Chitinophagaceae	Chitinophagaceae bacterium
12	cellular organisms	Bacteria	FCB group	Bacteroidetes/Chlorobi group	Bacteroidetes	Flavobacteriia	Flavobacteriales	Weeksellaceae	Chryseobacterium group	Epilithonimonas	Epilithonimonas vandammei
12	cellular organisms	Bacteria	FCB group	Bacteroidetes/Chlorobi group	Bacteroidetes	Chitinophagia	Chitinophagales	Chitinophagaceae	Parafilimonas	Parafilimonas terrae
11	cellular organisms	Bacteria	FCB group	Bacteroidetes/Chlorobi group	Bacteroidetes	Flavobacteriia	Flavobacteriales	Weeksellaceae	Riemerella	Riemerella anatipestifer
10	cellular organisms	Bacteria	FCB group	Bacteroidetes/Chlorobi group	Bacteroidetes	Sphingobacteriia	Sphingobacteriales	Sphingobacteriaceae	Pedobacter	unclassified Pedobacter	Pedobacter sp.
9	cellular organisms	Bacteria	FCB group	Candidatus Kryptonia	Candidatus Kryptobacter	Candidatus Kryptobacter tengchongensis
9	cellular organisms	Bacteria	FCB group	Bacteroidetes/Chlorobi group	Bacteroidetes	Flavobacteriia	Flavobacteriales	Flavobacteriaceae	Zobellia	Zobellia laminariae
9	cellular organisms	Bacteria	FCB group	Bacteroidetes/Chlorobi group	Bacteroidetes	Flavobacteriia	Flavobacteriales	Flavobacteriaceae	Muricauda	Muricauda nanhaiensis
9	cellular organisms	Bacteria	FCB group	Bacteroidetes/Chlorobi group	Bacteroidetes	Flavobacteriia	Flavobacteriales	Flavobacteriaceae	Gelidibacter	Gelidibacter salicanalis
9	cellular organisms	Bacteria	FCB group	Bacteroidetes/Chlorobi group	Bacteroidetes	Flavobacteriia	Flavobacteriales	Flavobacteriaceae	Flavobacterium	Flavobacterium palustre
8	cellular organisms	Bacteria	FCB group	Bacteroidetes/Chlorobi group	Bacteroidetes	Bacteroidia	Bacteroidales	Prevotellaceae	Prevotella	Prevotella histicola
7	cellular organisms	Bacteria	FCB group	Bacteroidetes/Chlorobi group	Balneolaeota	Balneolia	Balneolales	Balneolaceae	Gracilimonas	Gracilimonas amylolytica
7	cellular organisms	Bacteria	FCB group	Bacteroidetes/Chlorobi group	Bacteroidetes	Flavobacteriia	Flavobacteriales
7	cellular organisms	Bacteria	FCB group	Bacteroidetes/Chlorobi group	Bacteroidetes	Bacteroidia	Bacteroidales	Prevotellaceae	Prevotella	Prevotella denticola
6	cellular organisms	Bacteria	FCB group	candidate division Zixibacteria	unclassified candidate division Zixibacteria	candidate division Zixibacteria bacterium
6	cellular organisms	Bacteria	FCB group	Bacteroidetes/Chlorobi group	Bacteroidetes	Sphingobacteriia	Sphingobacteriales	Sphingobacteriaceae	Sphingobacterium
6	cellular organisms	Bacteria	FCB group	Bacteroidetes/Chlorobi group	Bacteroidetes	Flavobacteriia	Flavobacteriales	Weeksellaceae	Cloacibacterium	Cloacibacterium normanense
6	cellular organisms	Bacteria	FCB group	Bacteroidetes/Chlorobi group	Bacteroidetes	Flavobacteriia	Flavobacteriales	Flavobacteriaceae	Myroides	Myroides odoratus
6	cellular organisms	Bacteria	FCB group	Bacteroidetes/Chlorobi group	Bacteroidetes	Flavobacteriia	Flavobacteriales	Crocinitomicaceae	Fluviicola	Fluviicola taffensis
6	cellular organisms	Bacteria	FCB group	Bacteroidetes/Chlorobi group	Bacteroidetes	Bacteroidia	Marinilabiliales	Marinilabiliaceae	unclassified Marinilabiliaceae	Marinilabiliaceae bacterium JC017
5	cellular organisms	Bacteria	FCB group	Bacteroidetes/Chlorobi group	Bacteroidetes	Sphingobacteriia	Sphingobacteriales	Sphingobacteriaceae	Pedobacter
5	cellular organisms	Bacteria	FCB group	Bacteroidetes/Chlorobi group	Bacteroidetes	Sphingobacteriia	Sphingobacteriales	Sphingobacteriaceae	Mucilaginibacter
5	cellular organisms	Bacteria	FCB group	Bacteroidetes/Chlorobi group	Bacteroidetes	Flavobacteriia	Flavobacteriales	Weeksellaceae
5	cellular organisms	Bacteria	FCB group	Bacteroidetes/Chlorobi group	Bacteroidetes	Flavobacteriia	Flavobacteriales	Flavobacteriaceae	Flavobacterium
5	cellular organisms	Bacteria	FCB group	Bacteroidetes/Chlorobi group	Bacteroidetes	Bacteroidia	Bacteroidales	Prevotellaceae	Prevotella	Prevotella copri
5	cellular organisms	Bacteria	FCB group	Bacteroidetes/Chlorobi group	Bacteroidetes	Bacteroidia	Bacteroidales	Bacteroidaceae	Bacteroides	Bacteroides fragilis
4	cellular organisms	Bacteria	FCB group	Gemmatimonadetes	unclassified Gemmatimonadetes	Gemmatimonadetes bacterium
4	cellular organisms	Bacteria	FCB group	Bacteroidetes/Chlorobi group	Bacteroidetes	Sphingobacteriia	Sphingobacteriales	Sphingobacteriaceae	Sphingobacterium	Sphingobacterium bovisgrunnientis
4	cellular organisms	Bacteria	FCB group	Bacteroidetes/Chlorobi group	Bacteroidetes	Flavobacteriia	Flavobacteriales	Weeksellaceae	Riemerella	Riemerella anatipestifer	Riemerella anatipestifer RA-YM
4	cellular organisms	Bacteria	FCB group	Bacteroidetes/Chlorobi group	Bacteroidetes	Cytophagia	Cytophagales	Hymenobacteraceae	Hymenobacter
4	cellular organisms	Bacteria	FCB group	Bacteroidetes/Chlorobi group	Bacteroidetes	Cytophagia	Cytophagales	Cytophagaceae	Dyadobacter	Dyadobacter endophyticus
4	cellular organisms	Bacteria	FCB group	Bacteroidetes/Chlorobi group	Bacteroidetes	Chitinophagia	Chitinophagales	Chitinophagaceae	Sediminibacterium	Sediminibacterium goheungense
4	cellular organisms	Bacteria	FCB group	Bacteroidetes/Chlorobi group	Bacteroidetes	Bacteroidia	Bacteroidales	Prevotellaceae	Prevotella	Prevotella intermedia
4	cellular organisms	Bacteria	FCB group	Bacteroidetes/Chlorobi group	Bacteroidetes	Bacteroidia	Bacteroidales	Bacteroidaceae	Bacteroides	Bacteroides xylanisolvens
4	cellular organisms	Bacteria	FCB group	Bacteroidetes/Chlorobi group	Bacteroidetes	Bacteroidia	Bacteroidales
3	cellular organisms	Bacteria	FCB group	Candidatus Marinimicrobia	Candidatus Marinimicrobia bacterium
3	cellular organisms	Bacteria	FCB group	Bacteroidetes/Chlorobi group	Balneolaeota	Balneolia	Balneolales	Balneolaceae	unclassified Balneolaceae	Balneolaceae bacterium
3	cellular organisms	Bacteria	FCB group	Bacteroidetes/Chlorobi group	Bacteroidetes	Sphingobacteriia	Sphingobacteriales	Sphingobacteriaceae	Sphingobacterium	Sphingobacterium spiritivorum
3	cellular organisms	Bacteria	FCB group	Bacteroidetes/Chlorobi group	Bacteroidetes	Flavobacteriia	Flavobacteriales	Weeksellaceae	Chishuiella	Chishuiella changwenlii
3	cellular organisms	Bacteria	FCB group	Bacteroidetes/Chlorobi group	Bacteroidetes	Flavobacteriia	Flavobacteriales	Flavobacteriaceae	Aequorivita	Aequorivita lutea
3	cellular organisms	Bacteria	FCB group	Bacteroidetes/Chlorobi group	Bacteroidetes	Flavobacteriia	Flavobacteriales	Crocinitomicaceae	Fluviicola	unclassified Fluviicola	Fluviicola sp. SGL-29
3	cellular organisms	Bacteria	FCB group	Bacteroidetes/Chlorobi group	Bacteroidetes	Cytophagia	Cytophagales	Hymenobacteraceae	Hymenobacter	unclassified Hymenobacter	Hymenobacter sp.
3	cellular organisms	Bacteria	FCB group	Bacteroidetes/Chlorobi group	Bacteroidetes	Cytophagia	Cytophagales	Hymenobacteraceae	Hymenobacter	Hymenobacter polaris
3	cellular organisms	Bacteria	FCB group	Bacteroidetes/Chlorobi group	Bacteroidetes	Cytophagia	Cytophagales	Cytophagaceae	Runella
3	cellular organisms	Bacteria	FCB group	Bacteroidetes/Chlorobi group	Bacteroidetes	Cytophagia	Cytophagales	Cytophagaceae
3	cellular organisms	Bacteria	FCB group	Bacteroidetes/Chlorobi group	Bacteroidetes	Chitinophagia	Chitinophagales	Chitinophagaceae	Panacibacter	unclassified Panacibacter	Panacibacter sp. KCS-6
3	cellular organisms	Bacteria	FCB group	Bacteroidetes/Chlorobi group	Bacteroidetes	Chitinophagia	Chitinophagales	Chitinophagaceae	Ilyomonas	Ilyomonas limi
3	cellular organisms	Bacteria	FCB group	Bacteroidetes/Chlorobi group	Bacteroidetes	Chitinophagia	Chitinophagales	Chitinophagaceae	Filimonas	unclassified Filimonas	Filimonas sp.
3	cellular organisms	Bacteria	FCB group	Bacteroidetes/Chlorobi group	Bacteroidetes	Chitinophagia	Chitinophagales	Chitinophagaceae	Chitinophaga
3	cellular organisms	Bacteria	FCB group	Bacteroidetes/Chlorobi group	Bacteroidetes	Bacteroidia	Bacteroidales	Prevotellaceae	Prevotella	unclassified Prevotella	Prevotella sp. F0091
3	cellular organisms	Bacteria	FCB group	Bacteroidetes/Chlorobi group	Bacteroidetes	Bacteroidia	Bacteroidales	Prevotellaceae	Prevotella	Prevotella melaninogenica
3	cellular organisms	Bacteria	FCB group	Bacteroidetes/Chlorobi group	Bacteroidetes	Bacteroidia	Bacteroidales	Prevotellaceae	Alloprevotella	unclassified Alloprevotella	Alloprevotella sp.
3	cellular organisms	Bacteria	FCB group	Bacteroidetes/Chlorobi group	Bacteroidetes	Bacteroidia	Bacteroidales	Porphyromonadaceae	Porphyromonas	Porphyromonas bennonis
2	cellular organisms	Bacteria	FCB group	Bacteroidetes/Chlorobi group	Ignavibacteriae	Ignavibacteria	Ignavibacteriales	unclassified Ignavibacteriales	Ignavibacteriales bacterium
2	cellular organisms	Bacteria	FCB group	Bacteroidetes/Chlorobi group	Bacteroidetes	unclassified Bacteroidetes	Bacteroidetes bacterium ADurb.BinA012
2	cellular organisms	Bacteria	FCB group	Bacteroidetes/Chlorobi group	Bacteroidetes	unclassified Bacteroidetes	Bacteroidetes bacterium 4572_117
2	cellular organisms	Bacteria	FCB group	Bacteroidetes/Chlorobi group	Bacteroidetes	unclassified Bacteroidetes	Bacteroidetes bacterium 43-93
2	cellular organisms	Bacteria	FCB group	Bacteroidetes/Chlorobi group	Bacteroidetes	Sphingobacteriia	Sphingobacteriales	unclassified Sphingobacteriales	Sphingobacteriales bacterium 50-39
2	cellular organisms	Bacteria	FCB group	Bacteroidetes/Chlorobi group	Bacteroidetes	Sphingobacteriia	Sphingobacteriales	unclassified Sphingobacteriales	Sphingobacteriales bacterium
2	cellular organisms	Bacteria	FCB group	Bacteroidetes/Chlorobi group	Bacteroidetes	Sphingobacteriia	Sphingobacteriales	Sphingobacteriaceae	Pararcticibacter	Pararcticibacter amylolyticus
2	cellular organisms	Bacteria	FCB group	Bacteroidetes/Chlorobi group	Bacteroidetes	Flavobacteriia	unclassified Flavobacteriia	Flavobacteria bacterium MS024-2A
2	cellular organisms	Bacteria	FCB group	Bacteroidetes/Chlorobi group	Bacteroidetes	Flavobacteriia	Flavobacteriales	Weeksellaceae	Empedobacter
2	cellular organisms	Bacteria	FCB group	Bacteroidetes/Chlorobi group	Bacteroidetes	Flavobacteriia	Flavobacteriales	Weeksellaceae	Chryseobacterium group	Epilithonimonas	Chryseobacterium zeae
2	cellular organisms	Bacteria	FCB group	Bacteroidetes/Chlorobi group	Bacteroidetes	Flavobacteriia	Flavobacteriales	Weeksellaceae	Chryseobacterium group	Chryseobacterium	unclassified Chryseobacterium	Chryseobacterium sp.
2	cellular organisms	Bacteria	FCB group	Bacteroidetes/Chlorobi group	Bacteroidetes	Flavobacteriia	Flavobacteriales	Weeksellaceae	Chryseobacterium group	Chryseobacterium	Chryseobacterium bernardetii
2	cellular organisms	Bacteria	FCB group	Bacteroidetes/Chlorobi group	Bacteroidetes	Flavobacteriia	Flavobacteriales	Weeksellaceae	Algoriella	Algoriella xinjiangensis
2	cellular organisms	Bacteria	FCB group	Bacteroidetes/Chlorobi group	Bacteroidetes	Flavobacteriia	Flavobacteriales	Flavobacteriales incertae sedis	Candidatus Sulcia	Candidatus Sulcia muelleri
2	cellular organisms	Bacteria	FCB group	Bacteroidetes/Chlorobi group	Bacteroidetes	Flavobacteriia	Flavobacteriales	Flavobacteriaceae	Winogradskyella	Winogradskyella ouciana
2	cellular organisms	Bacteria	FCB group	Bacteroidetes/Chlorobi group	Bacteroidetes	Flavobacteriia	Flavobacteriales	Flavobacteriaceae	Psychroflexus	Psychroflexus salis
2	cellular organisms	Bacteria	FCB group	Bacteroidetes/Chlorobi group	Bacteroidetes	Flavobacteriia	Flavobacteriales	Flavobacteriaceae	Flavobacterium	unclassified Flavobacterium
2	cellular organisms	Bacteria	FCB group	Bacteroidetes/Chlorobi group	Bacteroidetes	Flavobacteriia	Flavobacteriales	Flavobacteriaceae	Flavobacterium	Flavobacterium aquidurense
2	cellular organisms	Bacteria	FCB group	Bacteroidetes/Chlorobi group	Bacteroidetes	Flavobacteriia	Flavobacteriales	Flavobacteriaceae	Capnocytophaga	unclassified Capnocytophaga	Capnocytophaga sp. CM59
2	cellular organisms	Bacteria	FCB group	Bacteroidetes/Chlorobi group	Bacteroidetes	Flavobacteriia	Flavobacteriales	Flavobacteriaceae	Capnocytophaga	Capnocytophaga gingivalis
2	cellular organisms	Bacteria	FCB group	Bacteroidetes/Chlorobi group	Bacteroidetes	Flavobacteriia	Flavobacteriales	Flavobacteriaceae	Capnocytophaga
2	cellular organisms	Bacteria	FCB group	Bacteroidetes/Chlorobi group	Bacteroidetes	Flavobacteriia	Flavobacteriales	Flavobacteriaceae	Aequorivita	unclassified Aequorivita	Aequorivita sp. 609
2	cellular organisms	Bacteria	FCB group	Bacteroidetes/Chlorobi group	Bacteroidetes	Flavobacteriia	Flavobacteriales	Crocinitomicaceae	Fluviicola	Fluviicola chungangensis
2	cellular organisms	Bacteria	FCB group	Bacteroidetes/Chlorobi group	Bacteroidetes	Flavobacteriia	Flavobacteriales	Crocinitomicaceae	Fluviicola
2	cellular organisms	Bacteria	FCB group	Bacteroidetes/Chlorobi group	Bacteroidetes	Cytophagia	Cytophagales	Hymenobacteraceae	Hymenobacter	Hymenobacter nivis
2	cellular organisms	Bacteria	FCB group	Bacteroidetes/Chlorobi group	Bacteroidetes	Cytophagia	Cytophagales	Hymenobacteraceae	Hymenobacter	Hymenobacter gummosus
2	cellular organisms	Bacteria	FCB group	Bacteroidetes/Chlorobi group	Bacteroidetes	Cytophagia	Cytophagales	Hymenobacteraceae	Adhaeribacter	Adhaeribacter arboris
2	cellular organisms	Bacteria	FCB group	Bacteroidetes/Chlorobi group	Bacteroidetes	Cytophagia	Cytophagales	Cytophagaceae	Sporocytophaga	Sporocytophaga myxococcoides
2	cellular organisms	Bacteria	FCB group	Bacteroidetes/Chlorobi group	Bacteroidetes	Cytophagia	Cytophagales	Cytophagaceae	Spirosoma	unclassified Spirosoma	Spirosoma sp. BT704
2	cellular organisms	Bacteria	FCB group	Bacteroidetes/Chlorobi group	Bacteroidetes	Cytophagia	Cytophagales	Cytophagaceae	Spirosoma	Spirosoma taeanense
2	cellular organisms	Bacteria	FCB group	Bacteroidetes/Chlorobi group	Bacteroidetes	Cytophagia	Cytophagales	Cytophagaceae	Spirosoma	Spirosoma linguale	Spirosoma linguale DSM 74
2	cellular organisms	Bacteria	FCB group	Bacteroidetes/Chlorobi group	Bacteroidetes	Cytophagia	Cytophagales	Cytophagaceae	Spirosoma
2	cellular organisms	Bacteria	FCB group	Bacteroidetes/Chlorobi group	Bacteroidetes	Cytophagia	Cytophagales	Cytophagaceae	Dyadobacter	unclassified Dyadobacter	Dyadobacter sp. UP-52
2	cellular organisms	Bacteria	FCB group	Bacteroidetes/Chlorobi group	Bacteroidetes	Cytophagia	Cytophagales	Cytophagaceae	Arcicella	Arcicella rosea
2	cellular organisms	Bacteria	FCB group	Bacteroidetes/Chlorobi group	Bacteroidetes	Cytophagia	Cytophagales	Cyclobacteriaceae	Algoriphagus	Algoriphagus lacus
2	cellular organisms	Bacteria	FCB group	Bacteroidetes/Chlorobi group	Bacteroidetes	Chitinophagia	Chitinophagales	Chitinophagaceae	unclassified Chitinophagaceae	Chitinophagaceae bacterium IBVUCB1
2	cellular organisms	Bacteria	FCB group	Bacteroidetes/Chlorobi group	Bacteroidetes	Chitinophagia	Chitinophagales	Chitinophagaceae	Thermoflavifilum	Thermoflavifilum sp.
2	cellular organisms	Bacteria	FCB group	Bacteroidetes/Chlorobi group	Bacteroidetes	Chitinophagia	Chitinophagales	Chitinophagaceae	Panacibacter	unclassified Panacibacter	Panacibacter sp. DH6
2	cellular organisms	Bacteria	FCB group	Bacteroidetes/Chlorobi group	Bacteroidetes	Chitinophagia	Chitinophagales	Chitinophagaceae	Niabella	unclassified Niabella	Niabella sp.
2	cellular organisms	Bacteria	FCB group	Bacteroidetes/Chlorobi group	Bacteroidetes	Chitinophagia	Chitinophagales	Chitinophagaceae	Flavihumibacter	Flavihumibacter petaseus
2	cellular organisms	Bacteria	FCB group	Bacteroidetes/Chlorobi group	Bacteroidetes	Chitinophagia	Chitinophagales	Chitinophagaceae	Asinibacterium	unclassified Asinibacterium	Asinibacterium sp. OR53
2	cellular organisms	Bacteria	FCB group	Bacteroidetes/Chlorobi group	Bacteroidetes	Chitinophagia	Chitinophagales	Chitinophagaceae	Arachidicoccus	Arachidicoccus rhizosphaerae
2	cellular organisms	Bacteria	FCB group	Bacteroidetes/Chlorobi group	Bacteroidetes	Chitinophagia	Chitinophagales	Chitinophagaceae
2	cellular organisms	Bacteria	FCB group	Bacteroidetes/Chlorobi group	Bacteroidetes	Bacteroidia	Bacteroidales	unclassified Bacteroidales	Bacteroidales bacterium KA00344
2	cellular organisms	Bacteria	FCB group	Bacteroidetes/Chlorobi group	Bacteroidetes	Bacteroidia	Bacteroidales	Tannerellaceae	Parabacteroides	Parabacteroides merdae	Parabacteroides merdae ATCC 43184
2	cellular organisms	Bacteria	FCB group	Bacteroidetes/Chlorobi group	Bacteroidetes	Bacteroidia	Bacteroidales	Rikenellaceae	Alistipes
2	cellular organisms	Bacteria	FCB group	Bacteroidetes/Chlorobi group	Bacteroidetes	Bacteroidia	Bacteroidales	Prevotellaceae	Prevotella	Prevotella timonensis
2	cellular organisms	Bacteria	FCB group	Bacteroidetes/Chlorobi group	Bacteroidetes	Bacteroidia	Bacteroidales	Prevotellaceae	Prevotella	Prevotella jejuni
2	cellular organisms	Bacteria	FCB group	Bacteroidetes/Chlorobi group	Bacteroidetes	Bacteroidia	Bacteroidales	Porphyromonadaceae	Porphyromonas	unclassified Porphyromonas	Porphyromonas sp. oral taxon 279
2	cellular organisms	Bacteria	FCB group	Bacteroidetes/Chlorobi group	Bacteroidetes	Bacteroidia	Bacteroidales	Porphyromonadaceae	Porphyromonas	Porphyromonas uenonis
2	cellular organisms	Bacteria	FCB group	Bacteroidetes/Chlorobi group	Bacteroidetes	Bacteroidia	Bacteroidales	Porphyromonadaceae	Porphyromonas	Porphyromonas cangingivalis
2	cellular organisms	Bacteria	FCB group	Bacteroidetes/Chlorobi group	Bacteroidetes	Bacteroidia	Bacteroidales	Porphyromonadaceae
2	cellular organisms	Bacteria	FCB group	Bacteroidetes/Chlorobi group	Bacteroidetes	Bacteroidia
1	cellular organisms	Bacteria	FCB group	Gemmatimonadetes	unclassified Gemmatimonadetes	Gemmatimonadetes bacterium RIFCSPLOWO2_02_FULL_71_11
1	cellular organisms	Bacteria	FCB group	Gemmatimonadetes	Longimicrobia	Longimicrobiales	Longimicrobiaceae	Longimicrobium	Longimicrobium terrae
1	cellular organisms	Bacteria	FCB group	Gemmatimonadetes	Gemmatimonadetes	Gemmatimonadales	unclassified Gemmatimonadales	Gemmatimonadales bacterium
1	cellular organisms	Bacteria	FCB group	Gemmatimonadetes	Gemmatimonadetes	Gemmatimonadales	Gemmatimonadaceae	Gemmatimonas	Gemmatimonas aurantiaca
1	cellular organisms	Bacteria	FCB group	Candidatus Marinimicrobia	Marinimicrobia bacterium 46_43
1	cellular organisms	Bacteria	FCB group	Candidatus Cloacimonetes	unclassified Candidatus Cloacimonetes	Candidatus Cloacimonetes bacterium
1	cellular organisms	Bacteria	FCB group	Bacteroidetes/Chlorobi group	Ignavibacteriae	unclassified Ignavibacteriae	Ignavibacteriae bacterium HGW-Ignavibacteriae-1
1	cellular organisms	Bacteria	FCB group	Bacteroidetes/Chlorobi group	Ignavibacteriae	unclassified Ignavibacteriae	Ignavibacteriae bacterium
1	cellular organisms	Bacteria	FCB group	Bacteroidetes/Chlorobi group	Chlorobi	Chlorobia	Chlorobiales	Chlorobiaceae	Chlorobium/Pelodictyon group	Chlorobium	unclassified Chlorobium	Chlorobium sp. N1
1	cellular organisms	Bacteria	FCB group	Bacteroidetes/Chlorobi group	Chlorobi	Chlorobia	Chlorobiales	Chlorobiaceae	Chlorobium/Pelodictyon group	Chlorobium	unclassified Chlorobium	Chlorobium sp.
1	cellular organisms	Bacteria	FCB group	Bacteroidetes/Chlorobi group	Chlorobi	Chlorobia	Chlorobiales	Chlorobiaceae	Chlorobaculum	Chlorobaculum tepidum
1	cellular organisms	Bacteria	FCB group	Bacteroidetes/Chlorobi group	Bacteroidetes	unclassified Bacteroidetes	Bacteroidetes bacterium UKL13-3
1	cellular organisms	Bacteria	FCB group	Bacteroidetes/Chlorobi group	Bacteroidetes	unclassified Bacteroidetes	Bacteroidetes bacterium RIFCSPLOWO2_12_FULL_35_15
1	cellular organisms	Bacteria	FCB group	Bacteroidetes/Chlorobi group	Bacteroidetes	unclassified Bacteroidetes	Bacteroidetes bacterium QS_9_68_14
1	cellular organisms	Bacteria	FCB group	Bacteroidetes/Chlorobi group	Bacteroidetes	unclassified Bacteroidetes	Bacteroidetes bacterium HLUCCA01
1	cellular organisms	Bacteria	FCB group	Bacteroidetes/Chlorobi group	Bacteroidetes	unclassified Bacteroidetes	Bacteroidetes bacterium ADurb.Bin028
1	cellular organisms	Bacteria	FCB group	Bacteroidetes/Chlorobi group	Bacteroidetes	unclassified Bacteroidetes	Bacteriodetes bacterium
1	cellular organisms	Bacteria	FCB group	Bacteroidetes/Chlorobi group	Bacteroidetes	unclassified Bacteroidetes
1	cellular organisms	Bacteria	FCB group	Bacteroidetes/Chlorobi group	Bacteroidetes	Sphingobacteriia	unclassified Sphingobacteriia	Sphingobacteriia bacterium
1	cellular organisms	Bacteria	FCB group	Bacteroidetes/Chlorobi group	Bacteroidetes	Sphingobacteriia	unclassified Sphingobacteriia
1	cellular organisms	Bacteria	FCB group	Bacteroidetes/Chlorobi group	Bacteroidetes	Sphingobacteriia	Sphingobacteriales	unclassified Sphingobacteriales	Sphingobacteriales bacterium 46-32
1	cellular organisms	Bacteria	FCB group	Bacteroidetes/Chlorobi group	Bacteroidetes	Sphingobacteriia	Sphingobacteriales	unclassified Sphingobacteriales	Sphingobacteriales bacterium 44-61
1	cellular organisms	Bacteria	FCB group	Bacteroidetes/Chlorobi group	Bacteroidetes	Sphingobacteriia	Sphingobacteriales	unclassified Sphingobacteriales	Sphingobacteriales bacterium 40-81
1	cellular organisms	Bacteria	FCB group	Bacteroidetes/Chlorobi group	Bacteroidetes	Sphingobacteriia	Sphingobacteriales	Sphingobacteriaceae	Sphingobacterium	unclassified Sphingobacterium	Sphingobacterium sp. HMSC13C05
1	cellular organisms	Bacteria	FCB group	Bacteroidetes/Chlorobi group	Bacteroidetes	Sphingobacteriia	Sphingobacteriales	Sphingobacteriaceae	Sphingobacterium	Sphingobacterium multivorum
1	cellular organisms	Bacteria	FCB group	Bacteroidetes/Chlorobi group	Bacteroidetes	Sphingobacteriia	Sphingobacteriales	Sphingobacteriaceae	Sphingobacterium	Sphingobacterium mizutaii
1	cellular organisms	Bacteria	FCB group	Bacteroidetes/Chlorobi group	Bacteroidetes	Sphingobacteriia	Sphingobacteriales	Sphingobacteriaceae	Sphingobacterium	Sphingobacterium arenae
1	cellular organisms	Bacteria	FCB group	Bacteroidetes/Chlorobi group	Bacteroidetes	Sphingobacteriia	Sphingobacteriales	Sphingobacteriaceae	Pseudopedobacter	Pseudopedobacter saltans
1	cellular organisms	Bacteria	FCB group	Bacteroidetes/Chlorobi group	Bacteroidetes	Sphingobacteriia	Sphingobacteriales	Sphingobacteriaceae	Pedobacter	unclassified Pedobacter	Pedobacter sp. RP-1-13
1	cellular organisms	Bacteria	FCB group	Bacteroidetes/Chlorobi group	Bacteroidetes	Sphingobacteriia	Sphingobacteriales	Sphingobacteriaceae	Pedobacter	unclassified Pedobacter	Pedobacter sp. Hv1
1	cellular organisms	Bacteria	FCB group	Bacteroidetes/Chlorobi group	Bacteroidetes	Sphingobacteriia	Sphingobacteriales	Sphingobacteriaceae	Pedobacter	unclassified Pedobacter	Pedobacter sp. ASV17
1	cellular organisms	Bacteria	FCB group	Bacteroidetes/Chlorobi group	Bacteroidetes	Sphingobacteriia	Sphingobacteriales	Sphingobacteriaceae	Pedobacter	Pedobacter westerhofensis
1	cellular organisms	Bacteria	FCB group	Bacteroidetes/Chlorobi group	Bacteroidetes	Sphingobacteriia	Sphingobacteriales	Sphingobacteriaceae	Pedobacter	Pedobacter steynii
1	cellular organisms	Bacteria	FCB group	Bacteroidetes/Chlorobi group	Bacteroidetes	Sphingobacteriia	Sphingobacteriales	Sphingobacteriaceae	Pedobacter	Pedobacter quisquiliarum
1	cellular organisms	Bacteria	FCB group	Bacteroidetes/Chlorobi group	Bacteroidetes	Sphingobacteriia	Sphingobacteriales	Sphingobacteriaceae	Pedobacter	Pedobacter panaciterrae
1	cellular organisms	Bacteria	FCB group	Bacteroidetes/Chlorobi group	Bacteroidetes	Sphingobacteriia	Sphingobacteriales	Sphingobacteriaceae	Pedobacter	Pedobacter arcticus
1	cellular organisms	Bacteria	FCB group	Bacteroidetes/Chlorobi group	Bacteroidetes	Sphingobacteriia	Sphingobacteriales	Sphingobacteriaceae	Mucilaginibacter	unclassified Mucilaginibacter	Mucilaginibacter sp. dk17
1	cellular organisms	Bacteria	FCB group	Bacteroidetes/Chlorobi group	Bacteroidetes	Sphingobacteriia	Sphingobacteriales	Sphingobacteriaceae	Mucilaginibacter	unclassified Mucilaginibacter	Mucilaginibacter sp. JXJ CY 39
1	cellular organisms	Bacteria	FCB group	Bacteroidetes/Chlorobi group	Bacteroidetes	Sphingobacteriia	Sphingobacteriales	Sphingobacteriaceae	Mucilaginibacter	unclassified Mucilaginibacter	Mucilaginibacter sp. HYN0043
1	cellular organisms	Bacteria	FCB group	Bacteroidetes/Chlorobi group	Bacteroidetes	Sphingobacteriia	Sphingobacteriales	Sphingobacteriaceae	Mucilaginibacter	unclassified Mucilaginibacter	Mucilaginibacter sp. F39-2
1	cellular organisms	Bacteria	FCB group	Bacteroidetes/Chlorobi group	Bacteroidetes	Sphingobacteriia	Sphingobacteriales	Sphingobacteriaceae	Mucilaginibacter	Mucilaginibacter yixingensis
1	cellular organisms	Bacteria	FCB group	Bacteroidetes/Chlorobi group	Bacteroidetes	Sphingobacteriia	Sphingobacteriales	Sphingobacteriaceae	Mucilaginibacter	Mucilaginibacter mallensis
1	cellular organisms	Bacteria	FCB group	Bacteroidetes/Chlorobi group	Bacteroidetes	Sphingobacteriia	Sphingobacteriales	Sphingobacteriaceae	Mucilaginibacter	Mucilaginibacter lappiensis
1	cellular organisms	Bacteria	FCB group	Bacteroidetes/Chlorobi group	Bacteroidetes	Sphingobacteriia	Sphingobacteriales	Sphingobacteriaceae	Mucilaginibacter	Mucilaginibacter ginsenosidivorans
1	cellular organisms	Bacteria	FCB group	Bacteroidetes/Chlorobi group	Bacteroidetes	Saprospiria	Saprospirales	Saprospiraceae	Aureispira	unclassified Aureispira	Aureispira sp. CCB-QB1
1	cellular organisms	Bacteria	FCB group	Bacteroidetes/Chlorobi group	Bacteroidetes	Flavobacteriia	Flavobacteriales	unclassified Flavobacteriales	Flavobacteriales bacterium BRH_c54
1	cellular organisms	Bacteria	FCB group	Bacteroidetes/Chlorobi group	Bacteroidetes	Flavobacteriia	Flavobacteriales	unclassified Flavobacteriales	Flavobacteriales bacterium
1	cellular organisms	Bacteria	FCB group	Bacteroidetes/Chlorobi group	Bacteroidetes	Flavobacteriia	Flavobacteriales	Weeksellaceae	Ornithobacterium	Candidatus Ornithobacterium hominis
1	cellular organisms	Bacteria	FCB group	Bacteroidetes/Chlorobi group	Bacteroidetes	Flavobacteriia	Flavobacteriales	Weeksellaceae	Moheibacter	Moheibacter sediminis
1	cellular organisms	Bacteria	FCB group	Bacteroidetes/Chlorobi group	Bacteroidetes	Flavobacteriia	Flavobacteriales	Weeksellaceae	Empedobacter	Empedobacter tilapiae
1	cellular organisms	Bacteria	FCB group	Bacteroidetes/Chlorobi group	Bacteroidetes	Flavobacteriia	Flavobacteriales	Weeksellaceae	Empedobacter	Empedobacter brevis
1	cellular organisms	Bacteria	FCB group	Bacteroidetes/Chlorobi group	Bacteroidetes	Flavobacteriia	Flavobacteriales	Weeksellaceae	Elizabethkingia	Elizabethkingia miricola
1	cellular organisms	Bacteria	FCB group	Bacteroidetes/Chlorobi group	Bacteroidetes	Flavobacteriia	Flavobacteriales	Weeksellaceae	Cloacibacterium	Cloacibacterium rupense
1	cellular organisms	Bacteria	FCB group	Bacteroidetes/Chlorobi group	Bacteroidetes	Flavobacteriia	Flavobacteriales	Weeksellaceae	Chryseobacterium group	Planobacterium	unclassified Planobacterium	Planobacterium sp. GCR5
1	cellular organisms	Bacteria	FCB group	Bacteroidetes/Chlorobi group	Bacteroidetes	Flavobacteriia	Flavobacteriales	Weeksellaceae	Chryseobacterium group	Planobacterium	Chryseobacterium taklimakanense
1	cellular organisms	Bacteria	FCB group	Bacteroidetes/Chlorobi group	Bacteroidetes	Flavobacteriia	Flavobacteriales	Weeksellaceae	Chryseobacterium group	Kaistella	Chryseobacterium palustre
1	cellular organisms	Bacteria	FCB group	Bacteroidetes/Chlorobi group	Bacteroidetes	Flavobacteriia	Flavobacteriales	Weeksellaceae	Chryseobacterium group	Epilithonimonas	Epilithonimonas tenax
1	cellular organisms	Bacteria	FCB group	Bacteroidetes/Chlorobi group	Bacteroidetes	Flavobacteriia	Flavobacteriales	Weeksellaceae	Chryseobacterium group	Epilithonimonas	Chryseobacterium hungaricum
1	cellular organisms	Bacteria	FCB group	Bacteroidetes/Chlorobi group	Bacteroidetes	Flavobacteriia	Flavobacteriales	Weeksellaceae	Chryseobacterium group	Epilithonimonas	Chryseobacterium hispanicum
1	cellular organisms	Bacteria	FCB group	Bacteroidetes/Chlorobi group	Bacteroidetes	Flavobacteriia	Flavobacteriales	Weeksellaceae	Chryseobacterium group	Epilithonimonas	Chryseobacterium caeni
1	cellular organisms	Bacteria	FCB group	Bacteroidetes/Chlorobi group	Bacteroidetes	Flavobacteriia	Flavobacteriales	Weeksellaceae	Chryseobacterium group	Chryseobacterium	unclassified Chryseobacterium	Chryseobacterium sp. VAUSW3
1	cellular organisms	Bacteria	FCB group	Bacteroidetes/Chlorobi group	Bacteroidetes	Flavobacteriia	Flavobacteriales	Weeksellaceae	Chryseobacterium group	Chryseobacterium	unclassified Chryseobacterium	Chryseobacterium sp. StRB126
1	cellular organisms	Bacteria	FCB group	Bacteroidetes/Chlorobi group	Bacteroidetes	Flavobacteriia	Flavobacteriales	Weeksellaceae	Chryseobacterium group	Chryseobacterium	unclassified Chryseobacterium	Chryseobacterium sp. ON_d1
1	cellular organisms	Bacteria	FCB group	Bacteroidetes/Chlorobi group	Bacteroidetes	Flavobacteriia	Flavobacteriales	Weeksellaceae	Chryseobacterium group	Chryseobacterium	unclassified Chryseobacterium	Chryseobacterium sp. NEB161
1	cellular organisms	Bacteria	FCB group	Bacteroidetes/Chlorobi group	Bacteroidetes	Flavobacteriia	Flavobacteriales	Weeksellaceae	Chryseobacterium group	Chryseobacterium	unclassified Chryseobacterium	Chryseobacterium sp. Leaf404
1	cellular organisms	Bacteria	FCB group	Bacteroidetes/Chlorobi group	Bacteroidetes	Flavobacteriia	Flavobacteriales	Weeksellaceae	Chryseobacterium group	Chryseobacterium	unclassified Chryseobacterium	Chryseobacterium sp. Leaf201
1	cellular organisms	Bacteria	FCB group	Bacteroidetes/Chlorobi group	Bacteroidetes	Flavobacteriia	Flavobacteriales	Weeksellaceae	Chryseobacterium group	Chryseobacterium	unclassified Chryseobacterium	Chryseobacterium sp. FP211-J200
1	cellular organisms	Bacteria	FCB group	Bacteroidetes/Chlorobi group	Bacteroidetes	Flavobacteriia	Flavobacteriales	Weeksellaceae	Chryseobacterium group	Chryseobacterium	unclassified Chryseobacterium	Chryseobacterium sp. CBo1
1	cellular organisms	Bacteria	FCB group	Bacteroidetes/Chlorobi group	Bacteroidetes	Flavobacteriia	Flavobacteriales	Weeksellaceae	Chryseobacterium group	Chryseobacterium	unclassified Chryseobacterium	Chryseobacterium sp. C3
1	cellular organisms	Bacteria	FCB group	Bacteroidetes/Chlorobi group	Bacteroidetes	Flavobacteriia	Flavobacteriales	Weeksellaceae	Chryseobacterium group	Chryseobacterium	unclassified Chryseobacterium	Chryseobacterium sp. 6424
1	cellular organisms	Bacteria	FCB group	Bacteroidetes/Chlorobi group	Bacteroidetes	Flavobacteriia	Flavobacteriales	Weeksellaceae	Chryseobacterium group	Chryseobacterium	unclassified Chryseobacterium	Chryseobacterium sp. 39-10
1	cellular organisms	Bacteria	FCB group	Bacteroidetes/Chlorobi group	Bacteroidetes	Flavobacteriia	Flavobacteriales	Weeksellaceae	Chryseobacterium group	Chryseobacterium	unclassified Chryseobacterium
1	cellular organisms	Bacteria	FCB group	Bacteroidetes/Chlorobi group	Bacteroidetes	Flavobacteriia	Flavobacteriales	Weeksellaceae	Chryseobacterium group	Chryseobacterium	Chryseobacterium takakiae
1	cellular organisms	Bacteria	FCB group	Bacteroidetes/Chlorobi group	Bacteroidetes	Flavobacteriia	Flavobacteriales	Weeksellaceae	Chryseobacterium group	Chryseobacterium	Chryseobacterium taeanense
1	cellular organisms	Bacteria	FCB group	Bacteroidetes/Chlorobi group	Bacteroidetes	Flavobacteriia	Flavobacteriales	Weeksellaceae	Chryseobacterium group	Chryseobacterium	Chryseobacterium piscium
1	cellular organisms	Bacteria	FCB group	Bacteroidetes/Chlorobi group	Bacteroidetes	Flavobacteriia	Flavobacteriales	Weeksellaceae	Chryseobacterium group	Chryseobacterium	Chryseobacterium mulctrae
1	cellular organisms	Bacteria	FCB group	Bacteroidetes/Chlorobi group	Bacteroidetes	Flavobacteriia	Flavobacteriales	Weeksellaceae	Chryseobacterium group	Chryseobacterium	Chryseobacterium manosquense
1	cellular organisms	Bacteria	FCB group	Bacteroidetes/Chlorobi group	Bacteroidetes	Flavobacteriia	Flavobacteriales	Weeksellaceae	Chryseobacterium group	Chryseobacterium	Chryseobacterium luteum
1	cellular organisms	Bacteria	FCB group	Bacteroidetes/Chlorobi group	Bacteroidetes	Flavobacteriia	Flavobacteriales	Weeksellaceae	Chryseobacterium group	Chryseobacterium	Chryseobacterium indoltheticum
1	cellular organisms	Bacteria	FCB group	Bacteroidetes/Chlorobi group	Bacteroidetes	Flavobacteriia	Flavobacteriales	Weeksellaceae	Chryseobacterium group	Chryseobacterium	Chryseobacterium hagamense
1	cellular organisms	Bacteria	FCB group	Bacteroidetes/Chlorobi group	Bacteroidetes	Flavobacteriia	Flavobacteriales	Weeksellaceae	Chryseobacterium group	Chryseobacterium	Chryseobacterium camelliae
1	cellular organisms	Bacteria	FCB group	Bacteroidetes/Chlorobi group	Bacteroidetes	Flavobacteriia	Flavobacteriales	Weeksellaceae	Chryseobacterium group	Chryseobacterium	Candidatus Chryseobacterium massiliae
1	cellular organisms	Bacteria	FCB group	Bacteroidetes/Chlorobi group	Bacteroidetes	Flavobacteriia	Flavobacteriales	Vicingaceae	Vicingus	Vicingus serpentipes
1	cellular organisms	Bacteria	FCB group	Bacteroidetes/Chlorobi group	Bacteroidetes	Flavobacteriia	Flavobacteriales	Ichthyobacteriaceae	Ichthyobacterium	Ichthyobacterium seriolicida
1	cellular organisms	Bacteria	FCB group	Bacteroidetes/Chlorobi group	Bacteroidetes	Flavobacteriia	Flavobacteriales	Flavobacteriaceae	Zobellia
1	cellular organisms	Bacteria	FCB group	Bacteroidetes/Chlorobi group	Bacteroidetes	Flavobacteriia	Flavobacteriales	Flavobacteriaceae	Winogradskyella
1	cellular organisms	Bacteria	FCB group	Bacteroidetes/Chlorobi group	Bacteroidetes	Flavobacteriia	Flavobacteriales	Flavobacteriaceae	Wenyingzhuangia	Wenyingzhuangia marina
1	cellular organisms	Bacteria	FCB group	Bacteroidetes/Chlorobi group	Bacteroidetes	Flavobacteriia	Flavobacteriales	Flavobacteriaceae	Wenyingzhuangia	Wenyingzhuangia aestuarii
1	cellular organisms	Bacteria	FCB group	Bacteroidetes/Chlorobi group	Bacteroidetes	Flavobacteriia	Flavobacteriales	Flavobacteriaceae	Tamlana	unclassified Tamlana	Tamlana sp. s12
1	cellular organisms	Bacteria	FCB group	Bacteroidetes/Chlorobi group	Bacteroidetes	Flavobacteriia	Flavobacteriales	Flavobacteriaceae	Spongiivirga	Spongiivirga citrea
1	cellular organisms	Bacteria	FCB group	Bacteroidetes/Chlorobi group	Bacteroidetes	Flavobacteriia	Flavobacteriales	Flavobacteriaceae	Salinimicrobium	Salinimicrobium marinum
1	cellular organisms	Bacteria	FCB group	Bacteroidetes/Chlorobi group	Bacteroidetes	Flavobacteriia	Flavobacteriales	Flavobacteriaceae	Myroides	Myroides guanonis
1	cellular organisms	Bacteria	FCB group	Bacteroidetes/Chlorobi group	Bacteroidetes	Flavobacteriia	Flavobacteriales	Flavobacteriaceae	Muricauda	Muricauda olearia
1	cellular organisms	Bacteria	FCB group	Bacteroidetes/Chlorobi group	Bacteroidetes	Flavobacteriia	Flavobacteriales	Flavobacteriaceae	Muricauda	Muricauda alvinocaridis
1	cellular organisms	Bacteria	FCB group	Bacteroidetes/Chlorobi group	Bacteroidetes	Flavobacteriia	Flavobacteriales	Flavobacteriaceae	Mesonia	unclassified Mesonia	Mesonia sp. K4-1
1	cellular organisms	Bacteria	FCB group	Bacteroidetes/Chlorobi group	Bacteroidetes	Flavobacteriia	Flavobacteriales	Flavobacteriaceae	Maribacter	Maribacter cobaltidurans
1	cellular organisms	Bacteria	FCB group	Bacteroidetes/Chlorobi group	Bacteroidetes	Flavobacteriia	Flavobacteriales	Flavobacteriaceae	Flavobacterium	unclassified Flavobacterium	Flavobacterium sp. TP390
1	cellular organisms	Bacteria	FCB group	Bacteroidetes/Chlorobi group	Bacteroidetes	Flavobacteriia	Flavobacteriales	Flavobacteriaceae	Flavobacterium	unclassified Flavobacterium	Flavobacterium sp. Sd200
1	cellular organisms	Bacteria	FCB group	Bacteroidetes/Chlorobi group	Bacteroidetes	Flavobacteriia	Flavobacteriales	Flavobacteriaceae	Flavobacterium	unclassified Flavobacterium	Flavobacterium sp. SaA2.13
1	cellular organisms	Bacteria	FCB group	Bacteroidetes/Chlorobi group	Bacteroidetes	Flavobacteriia	Flavobacteriales	Flavobacteriaceae	Flavobacterium	unclassified Flavobacterium	Flavobacterium sp. LaA7.5
1	cellular organisms	Bacteria	FCB group	Bacteroidetes/Chlorobi group	Bacteroidetes	Flavobacteriia	Flavobacteriales	Flavobacteriaceae	Flavobacterium	unclassified Flavobacterium	Flavobacterium sp. JXAS1
1	cellular organisms	Bacteria	FCB group	Bacteroidetes/Chlorobi group	Bacteroidetes	Flavobacteriia	Flavobacteriales	Flavobacteriaceae	Flavobacterium	unclassified Flavobacterium	Flavobacterium sp. 5
1	cellular organisms	Bacteria	FCB group	Bacteroidetes/Chlorobi group	Bacteroidetes	Flavobacteriia	Flavobacteriales	Flavobacteriaceae	Flavobacterium	unclassified Flavobacterium	Flavobacterium sp.
1	cellular organisms	Bacteria	FCB group	Bacteroidetes/Chlorobi group	Bacteroidetes	Flavobacteriia	Flavobacteriales	Flavobacteriaceae	Flavobacterium	Flavobacterium suaedae
1	cellular organisms	Bacteria	FCB group	Bacteroidetes/Chlorobi group	Bacteroidetes	Flavobacteriia	Flavobacteriales	Flavobacteriaceae	Flavobacterium	Flavobacterium psychrophilum
1	cellular organisms	Bacteria	FCB group	Bacteroidetes/Chlorobi group	Bacteroidetes	Flavobacteriia	Flavobacteriales	Flavobacteriaceae	Flavobacterium	Flavobacterium johnsoniae
1	cellular organisms	Bacteria	FCB group	Bacteroidetes/Chlorobi group	Bacteroidetes	Flavobacteriia	Flavobacteriales	Flavobacteriaceae	Flavobacterium	Flavobacterium humi
1	cellular organisms	Bacteria	FCB group	Bacteroidetes/Chlorobi group	Bacteroidetes	Flavobacteriia	Flavobacteriales	Flavobacteriaceae	Flavobacterium	Flavobacterium collinsii
1	cellular organisms	Bacteria	FCB group	Bacteroidetes/Chlorobi group	Bacteroidetes	Flavobacteriia	Flavobacteriales	Flavobacteriaceae	Flavobacterium	Flavobacterium cerinum
1	cellular organisms	Bacteria	FCB group	Bacteroidetes/Chlorobi group	Bacteroidetes	Flavobacteriia	Flavobacteriales	Flavobacteriaceae	Flavobacterium	Flavobacterium cellulosilyticum
1	cellular organisms	Bacteria	FCB group	Bacteroidetes/Chlorobi group	Bacteroidetes	Flavobacteriia	Flavobacteriales	Flavobacteriaceae	Flavobacterium	Flavobacterium cauense
1	cellular organisms	Bacteria	FCB group	Bacteroidetes/Chlorobi group	Bacteroidetes	Flavobacteriia	Flavobacteriales	Flavobacteriaceae	Flavobacterium	Flavobacterium aquicola
1	cellular organisms	Bacteria	FCB group	Bacteroidetes/Chlorobi group	Bacteroidetes	Flavobacteriia	Flavobacteriales	Flavobacteriaceae	Flavobacterium	Flavobacterium aciduliphilum
1	cellular organisms	Bacteria	FCB group	Bacteroidetes/Chlorobi group	Bacteroidetes	Flavobacteriia	Flavobacteriales	Flavobacteriaceae	Croceivirga	Croceivirga radicis
1	cellular organisms	Bacteria	FCB group	Bacteroidetes/Chlorobi group	Bacteroidetes	Flavobacteriia	Flavobacteriales	Flavobacteriaceae	Cellulophaga
1	cellular organisms	Bacteria	FCB group	Bacteroidetes/Chlorobi group	Bacteroidetes	Flavobacteriia	Flavobacteriales	Flavobacteriaceae	Capnocytophaga	Capnocytophaga ochracea
1	cellular organisms	Bacteria	FCB group	Bacteroidetes/Chlorobi group	Bacteroidetes	Flavobacteriia	Flavobacteriales	Flavobacteriaceae	Arcticiflavibacter	Arcticiflavibacter luteus
1	cellular organisms	Bacteria	FCB group	Bacteroidetes/Chlorobi group	Bacteroidetes	Flavobacteriia	Flavobacteriales	Flavobacteriaceae	Aquimarina	unclassified Aquimarina	Aquimarina sp. Aq135
1	cellular organisms	Bacteria	FCB group	Bacteroidetes/Chlorobi group	Bacteroidetes	Flavobacteriia	Flavobacteriales	Flavobacteriaceae	Aquimarina	unclassified Aquimarina
1	cellular organisms	Bacteria	FCB group	Bacteroidetes/Chlorobi group	Bacteroidetes	Flavobacteriia	Flavobacteriales	Flavobacteriaceae	Aestuariibaculum	Aestuariibaculum suncheonense
1	cellular organisms	Bacteria	FCB group	Bacteroidetes/Chlorobi group	Bacteroidetes	Flavobacteriia	Flavobacteriales	Flavobacteriaceae	Aestuariibaculum	Aestuariibaculum marinum
1	cellular organisms	Bacteria	FCB group	Bacteroidetes/Chlorobi group	Bacteroidetes	Flavobacteriia	Flavobacteriales	Cryomorphaceae	Cryomorpha	Cryomorpha ignava
1	cellular organisms	Bacteria	FCB group	Bacteroidetes/Chlorobi group	Bacteroidetes	Flavobacteriia	Flavobacteriales	Crocinitomicaceae	unclassified Crocinitomicaceae	Crocinitomicaceae bacterium
1	cellular organisms	Bacteria	FCB group	Bacteroidetes/Chlorobi group	Bacteroidetes	Flavobacteriia	Flavobacteriales	Crocinitomicaceae	Fluviicola	unclassified Fluviicola	Fluviicola sp. XM-24bin1
1	cellular organisms	Bacteria	FCB group	Bacteroidetes/Chlorobi group	Bacteroidetes	Flavobacteriia	Flavobacteriales	Crocinitomicaceae
1	cellular organisms	Bacteria	FCB group	Bacteroidetes/Chlorobi group	Bacteroidetes	Flavobacteriia	Flavobacteriales	Blattabacteriaceae	Blattabacterium
1	cellular organisms	Bacteria	FCB group	Bacteroidetes/Chlorobi group	Bacteroidetes	Cytophagia	Cytophagales	unclassified Cytophagales	Cytophagales bacterium WSM2-2
1	cellular organisms	Bacteria	FCB group	Bacteroidetes/Chlorobi group	Bacteroidetes	Cytophagia	Cytophagales	Reichenbachiellaceae	Marinoscillum	Marinoscillum furvescens
1	cellular organisms	Bacteria	FCB group	Bacteroidetes/Chlorobi group	Bacteroidetes	Cytophagia	Cytophagales	Microscillaceae	Eisenibacter	Eisenibacter elegans
1	cellular organisms	Bacteria	FCB group	Bacteroidetes/Chlorobi group	Bacteroidetes	Cytophagia	Cytophagales	Hymenobacteraceae	Pontibacter	unclassified Pontibacter	Pontibacter sp. KCTC 32443
1	cellular organisms	Bacteria	FCB group	Bacteroidetes/Chlorobi group	Bacteroidetes	Cytophagia	Cytophagales	Hymenobacteraceae	Pontibacter	unclassified Pontibacter
1	cellular organisms	Bacteria	FCB group	Bacteroidetes/Chlorobi group	Bacteroidetes	Cytophagia	Cytophagales	Hymenobacteraceae	Pontibacter
1	cellular organisms	Bacteria	FCB group	Bacteroidetes/Chlorobi group	Bacteroidetes	Cytophagia	Cytophagales	Hymenobacteraceae	Hymenobacter	unclassified Hymenobacter	Hymenobacter sp. PAMC 26628
1	cellular organisms	Bacteria	FCB group	Bacteroidetes/Chlorobi group	Bacteroidetes	Cytophagia	Cytophagales	Hymenobacteraceae	Hymenobacter	unclassified Hymenobacter	Hymenobacter sp. KIGAM108
1	cellular organisms	Bacteria	FCB group	Bacteroidetes/Chlorobi group	Bacteroidetes	Cytophagia	Cytophagales	Hymenobacteraceae	Hymenobacter	unclassified Hymenobacter	Hymenobacter sp. APR13
1	cellular organisms	Bacteria	FCB group	Bacteroidetes/Chlorobi group	Bacteroidetes	Cytophagia	Cytophagales	Hymenobacteraceae	Hymenobacter	unclassified Hymenobacter
1	cellular organisms	Bacteria	FCB group	Bacteroidetes/Chlorobi group	Bacteroidetes	Cytophagia	Cytophagales	Hymenobacteraceae	Hymenobacter	Hymenobacter rigui
1	cellular organisms	Bacteria	FCB group	Bacteroidetes/Chlorobi group	Bacteroidetes	Cytophagia	Cytophagales	Hymenobacteraceae	Hymenobacter	Hymenobacter persicinus
1	cellular organisms	Bacteria	FCB group	Bacteroidetes/Chlorobi group	Bacteroidetes	Cytophagia	Cytophagales	Hymenobacteraceae	Hymenobacter	Hymenobacter jeollabukensis
1	cellular organisms	Bacteria	FCB group	Bacteroidetes/Chlorobi group	Bacteroidetes	Cytophagia	Cytophagales	Hymenobacteraceae	Hymenobacter	Hymenobacter chitinivorans
1	cellular organisms	Bacteria	FCB group	Bacteroidetes/Chlorobi group	Bacteroidetes	Cytophagia	Cytophagales	Hymenobacteraceae	Hymenobacter	Hymenobacter cavernae
1	cellular organisms	Bacteria	FCB group	Bacteroidetes/Chlorobi group	Bacteroidetes	Cytophagia	Cytophagales	Hymenobacteraceae	Adhaeribacter	Adhaeribacter aquaticus
1	cellular organisms	Bacteria	FCB group	Bacteroidetes/Chlorobi group	Bacteroidetes	Cytophagia	Cytophagales	Fulvivirgaceae	Xanthovirga	Xanthovirga aplysinae
1	cellular organisms	Bacteria	FCB group	Bacteroidetes/Chlorobi group	Bacteroidetes	Cytophagia	Cytophagales	Fulvivirgaceae	Fulvivirga	Fulvivirga aurantia
1	cellular organisms	Bacteria	FCB group	Bacteroidetes/Chlorobi group	Bacteroidetes	Cytophagia	Cytophagales	Fulvivirgaceae	Chryseolinea	Chryseolinea soli
1	cellular organisms	Bacteria	FCB group	Bacteroidetes/Chlorobi group	Bacteroidetes	Cytophagia	Cytophagales	Flammeovirgaceae	Flammeovirga
1	cellular organisms	Bacteria	FCB group	Bacteroidetes/Chlorobi group	Bacteroidetes	Cytophagia	Cytophagales	Cytophagaceae	unclassified Cytophagaceae	Cytophagaceae bacterium SCN 52-12
1	cellular organisms	Bacteria	FCB group	Bacteroidetes/Chlorobi group	Bacteroidetes	Cytophagia	Cytophagales	Cytophagaceae	unclassified Cytophagaceae	Cytophagaceae bacterium FSY-15
1	cellular organisms	Bacteria	FCB group	Bacteroidetes/Chlorobi group	Bacteroidetes	Cytophagia	Cytophagales	Cytophagaceae	Spirosoma	Spirosoma terrae
1	cellular organisms	Bacteria	FCB group	Bacteroidetes/Chlorobi group	Bacteroidetes	Cytophagia	Cytophagales	Cytophagaceae	Spirosoma	Spirosoma radiotolerans
1	cellular organisms	Bacteria	FCB group	Bacteroidetes/Chlorobi group	Bacteroidetes	Cytophagia	Cytophagales	Cytophagaceae	Spirosoma	Spirosoma pollinicola
1	cellular organisms	Bacteria	FCB group	Bacteroidetes/Chlorobi group	Bacteroidetes	Cytophagia	Cytophagales	Cytophagaceae	Spirosoma	Spirosoma panaciterrae
1	cellular organisms	Bacteria	FCB group	Bacteroidetes/Chlorobi group	Bacteroidetes	Cytophagia	Cytophagales	Cytophagaceae	Spirosoma	Spirosoma endophyticum
1	cellular organisms	Bacteria	FCB group	Bacteroidetes/Chlorobi group	Bacteroidetes	Cytophagia	Cytophagales	Cytophagaceae	Spirosoma	Spirosoma endbachense
1	cellular organisms	Bacteria	FCB group	Bacteroidetes/Chlorobi group	Bacteroidetes	Cytophagia	Cytophagales	Cytophagaceae	Runella	unclassified Runella	Runella sp. CRIBMP
1	cellular organisms	Bacteria	FCB group	Bacteroidetes/Chlorobi group	Bacteroidetes	Cytophagia	Cytophagales	Cytophagaceae	Rhodocytophaga	Rhodocytophaga rosea
1	cellular organisms	Bacteria	FCB group	Bacteroidetes/Chlorobi group	Bacteroidetes	Cytophagia	Cytophagales	Cytophagaceae	Larkinella	Larkinella terrae
1	cellular organisms	Bacteria	FCB group	Bacteroidetes/Chlorobi group	Bacteroidetes	Cytophagia	Cytophagales	Cytophagaceae	Dyadobacter
1	cellular organisms	Bacteria	FCB group	Bacteroidetes/Chlorobi group	Bacteroidetes	Cytophagia	Cytophagales	Cytophagaceae	Arsenicibacter	Arsenicibacter rosenii
1	cellular organisms	Bacteria	FCB group	Bacteroidetes/Chlorobi group	Bacteroidetes	Cytophagia	Cytophagales	Cyclobacteriaceae	Negadavirga	unclassified Negadavirga	Negadavirga sp. SW125
1	cellular organisms	Bacteria	FCB group	Bacteroidetes/Chlorobi group	Bacteroidetes	Cytophagia	Cytophagales	Cyclobacteriaceae	Lunatimonas	Lunatimonas lonarensis
1	cellular organisms	Bacteria	FCB group	Bacteroidetes/Chlorobi group	Bacteroidetes	Cytophagia	Cytophagales	Cyclobacteriaceae	Echinicola	unclassified Echinicola	Echinicola sp. P51
1	cellular organisms	Bacteria	FCB group	Bacteroidetes/Chlorobi group	Bacteroidetes	Cytophagia	Cytophagales	Cyclobacteriaceae	Algoriphagus	Algoriphagus marinus
1	cellular organisms	Bacteria	FCB group	Bacteroidetes/Chlorobi group	Bacteroidetes	Cytophagia	Cytophagales	Bernardetiaceae	Bernardetia	Bernardetia litoralis
1	cellular organisms	Bacteria	FCB group	Bacteroidetes/Chlorobi group	Bacteroidetes	Cytophagia	Cytophagales
1	cellular organisms	Bacteria	FCB group	Bacteroidetes/Chlorobi group	Bacteroidetes	Chitinophagia	Chitinophagales	Chitinophagaceae	Thermoflavifilum
1	cellular organisms	Bacteria	FCB group	Bacteroidetes/Chlorobi group	Bacteroidetes	Chitinophagia	Chitinophagales	Chitinophagaceae	Taibaiella	Taibaiella helva
1	cellular organisms	Bacteria	FCB group	Bacteroidetes/Chlorobi group	Bacteroidetes	Chitinophagia	Chitinophagales	Chitinophagaceae	Taibaiella
1	cellular organisms	Bacteria	FCB group	Bacteroidetes/Chlorobi group	Bacteroidetes	Chitinophagia	Chitinophagales	Chitinophagaceae	Segetibacter	Segetibacter koreensis
1	cellular organisms	Bacteria	FCB group	Bacteroidetes/Chlorobi group	Bacteroidetes	Chitinophagia	Chitinophagales	Chitinophagaceae	Sediminibacterium	unclassified Sediminibacterium	Sediminibacterium sp. WSJ-3
1	cellular organisms	Bacteria	FCB group	Bacteroidetes/Chlorobi group	Bacteroidetes	Chitinophagia	Chitinophagales	Chitinophagaceae	Sediminibacterium	unclassified Sediminibacterium	Sediminibacterium sp. FEMGT703S
1	cellular organisms	Bacteria	FCB group	Bacteroidetes/Chlorobi group	Bacteroidetes	Chitinophagia	Chitinophagales	Chitinophagaceae	Sediminibacterium	unclassified Sediminibacterium	Sediminibacterium sp. C3
1	cellular organisms	Bacteria	FCB group	Bacteroidetes/Chlorobi group	Bacteroidetes	Chitinophagia	Chitinophagales	Chitinophagaceae	Sediminibacterium	unclassified Sediminibacterium	Sediminibacterium sp.
1	cellular organisms	Bacteria	FCB group	Bacteroidetes/Chlorobi group	Bacteroidetes	Chitinophagia	Chitinophagales	Chitinophagaceae	Sediminibacterium	Sediminibacterium roseum
1	cellular organisms	Bacteria	FCB group	Bacteroidetes/Chlorobi group	Bacteroidetes	Chitinophagia	Chitinophagales	Chitinophagaceae	Sediminibacterium	Sediminibacterium ginsengisoli
1	cellular organisms	Bacteria	FCB group	Bacteroidetes/Chlorobi group	Bacteroidetes	Chitinophagia	Chitinophagales	Chitinophagaceae	Niastella	Niastella caeni
1	cellular organisms	Bacteria	FCB group	Bacteroidetes/Chlorobi group	Bacteroidetes	Chitinophagia	Chitinophagales	Chitinophagaceae	Niastella
1	cellular organisms	Bacteria	FCB group	Bacteroidetes/Chlorobi group	Bacteroidetes	Chitinophagia	Chitinophagales	Chitinophagaceae	Niabella	Niabella soli
1	cellular organisms	Bacteria	FCB group	Bacteroidetes/Chlorobi group	Bacteroidetes	Chitinophagia	Chitinophagales	Chitinophagaceae	Niabella	Niabella drilacis
1	cellular organisms	Bacteria	FCB group	Bacteroidetes/Chlorobi group	Bacteroidetes	Chitinophagia	Chitinophagales	Chitinophagaceae	Flavisolibacter	Flavisolibacter tropicus
1	cellular organisms	Bacteria	FCB group	Bacteroidetes/Chlorobi group	Bacteroidetes	Chitinophagia	Chitinophagales	Chitinophagaceae	Flavisolibacter	Flavisolibacter ginsengisoli
1	cellular organisms	Bacteria	FCB group	Bacteroidetes/Chlorobi group	Bacteroidetes	Chitinophagia	Chitinophagales	Chitinophagaceae	Chitinophaga	unclassified Chitinophaga	Chitinophaga sp. BN140078
1	cellular organisms	Bacteria	FCB group	Bacteroidetes/Chlorobi group	Bacteroidetes	Chitinophagia	Chitinophagales	Chitinophagaceae	Chitinophaga	Chitinophaga silvisoli
1	cellular organisms	Bacteria	FCB group	Bacteroidetes/Chlorobi group	Bacteroidetes	Chitinophagia	Chitinophagales	Chitinophagaceae	Chitinophaga	Chitinophaga rupis
1	cellular organisms	Bacteria	FCB group	Bacteroidetes/Chlorobi group	Bacteroidetes	Chitinophagia	Chitinophagales	Chitinophagaceae	Arachidicoccus	unclassified Arachidicoccus	Arachidicoccus sp. BS20
1	cellular organisms	Bacteria	FCB group	Bacteroidetes/Chlorobi group	Bacteroidetes	Bacteroidia	unclassified Bacteroidia	Bacteroidia bacterium
1	cellular organisms	Bacteria	FCB group	Bacteroidetes/Chlorobi group	Bacteroidetes	Bacteroidia	Marinilabiliales	Prolixibacteraceae	Puteibacter	Puteibacter caeruleilacunae
1	cellular organisms	Bacteria	FCB group	Bacteroidetes/Chlorobi group	Bacteroidetes	Bacteroidia	Marinilabiliales	Prolixibacteraceae	Mangrovibacterium
1	cellular organisms	Bacteria	FCB group	Bacteroidetes/Chlorobi group	Bacteroidetes	Bacteroidia	Marinilabiliales	Marinilabiliaceae	Saccharicrinis	Saccharicrinis aurantiacus
1	cellular organisms	Bacteria	FCB group	Bacteroidetes/Chlorobi group	Bacteroidetes	Bacteroidia	Marinilabiliales	Marinifilaceae	Marinifilum	unclassified Marinifilum	Marinifilum sp. JC070
1	cellular organisms	Bacteria	FCB group	Bacteroidetes/Chlorobi group	Bacteroidetes	Bacteroidia	Marinilabiliales	Marinifilaceae	Marinifilum	Marinifilum breve
1	cellular organisms	Bacteria	FCB group	Bacteroidetes/Chlorobi group	Bacteroidetes	Bacteroidia	Marinilabiliales
1	cellular organisms	Bacteria	FCB group	Bacteroidetes/Chlorobi group	Bacteroidetes	Bacteroidia	Bacteroidales	Tannerellaceae	Tannerella	unclassified Tannerella	Tannerella sp. oral taxon HOT-286	Tannerella sp. oral taxon BU063 isolate Cell 8/11
1	cellular organisms	Bacteria	FCB group	Bacteroidetes/Chlorobi group	Bacteroidetes	Bacteroidia	Bacteroidales	Tannerellaceae	Tannerella	unclassified Tannerella	Tannerella sp. oral taxon HOT-286	Tannerella sp. oral taxon BU063 isolate Cell 6/7/9
1	cellular organisms	Bacteria	FCB group	Bacteroidetes/Chlorobi group	Bacteroidetes	Bacteroidia	Bacteroidales	Tannerellaceae	Tannerella	unclassified Tannerella	Tannerella sp. oral taxon HOT-286	Tannerella sp. oral taxon BU063 isolate Cell 5
1	cellular organisms	Bacteria	FCB group	Bacteroidetes/Chlorobi group	Bacteroidetes	Bacteroidia	Bacteroidales	Tannerellaceae	Tannerella	unclassified Tannerella	Tannerella sp.
1	cellular organisms	Bacteria	FCB group	Bacteroidetes/Chlorobi group	Bacteroidetes	Bacteroidia	Bacteroidales	Tannerellaceae	Tannerella	unclassified Tannerella
1	cellular organisms	Bacteria	FCB group	Bacteroidetes/Chlorobi group	Bacteroidetes	Bacteroidia	Bacteroidales	Tannerellaceae	Tannerella	Tannerella forsythia
1	cellular organisms	Bacteria	FCB group	Bacteroidetes/Chlorobi group	Bacteroidetes	Bacteroidia	Bacteroidales	Tannerellaceae	Parabacteroides	unclassified Parabacteroides	Parabacteroides sp. D13
1	cellular organisms	Bacteria	FCB group	Bacteroidetes/Chlorobi group	Bacteroidetes	Bacteroidia	Bacteroidales	Tannerellaceae	Parabacteroides
1	cellular organisms	Bacteria	FCB group	Bacteroidetes/Chlorobi group	Bacteroidetes	Bacteroidia	Bacteroidales	Prevotellaceae	Prevotella	unclassified Prevotella	Prevotella sp. ICM33
1	cellular organisms	Bacteria	FCB group	Bacteroidetes/Chlorobi group	Bacteroidetes	Bacteroidia	Bacteroidales	Prevotellaceae	Prevotella	unclassified Prevotella	Prevotella sp. C561
1	cellular organisms	Bacteria	FCB group	Bacteroidetes/Chlorobi group	Bacteroidetes	Bacteroidia	Bacteroidales	Prevotellaceae	Prevotella	unclassified Prevotella	Prevotella sp. A2879
1	cellular organisms	Bacteria	FCB group	Bacteroidetes/Chlorobi group	Bacteroidetes	Bacteroidia	Bacteroidales	Prevotellaceae	Prevotella	unclassified Prevotella
1	cellular organisms	Bacteria	FCB group	Bacteroidetes/Chlorobi group	Bacteroidetes	Bacteroidia	Bacteroidales	Prevotellaceae	Prevotella	Prevotella shahii
1	cellular organisms	Bacteria	FCB group	Bacteroidetes/Chlorobi group	Bacteroidetes	Bacteroidia	Bacteroidales	Prevotellaceae	Prevotella	Prevotella scopos
1	cellular organisms	Bacteria	FCB group	Bacteroidetes/Chlorobi group	Bacteroidetes	Bacteroidia	Bacteroidales	Prevotellaceae	Prevotella	Prevotella oulorum
1	cellular organisms	Bacteria	FCB group	Bacteroidetes/Chlorobi group	Bacteroidetes	Bacteroidia	Bacteroidales	Prevotellaceae	Prevotella	Prevotella nigrescens	Prevotella nigrescens CC14M
1	cellular organisms	Bacteria	FCB group	Bacteroidetes/Chlorobi group	Bacteroidetes	Bacteroidia	Bacteroidales	Prevotellaceae	Prevotella	Prevotella nanceiensis
1	cellular organisms	Bacteria	FCB group	Bacteroidetes/Chlorobi group	Bacteroidetes	Bacteroidia	Bacteroidales	Prevotellaceae	Prevotella	Prevotella multiformis
1	cellular organisms	Bacteria	FCB group	Bacteroidetes/Chlorobi group	Bacteroidetes	Bacteroidia	Bacteroidales	Prevotellaceae	Prevotella	Prevotella melaninogenica	Prevotella melaninogenica D18
1	cellular organisms	Bacteria	FCB group	Bacteroidetes/Chlorobi group	Bacteroidetes	Bacteroidia	Bacteroidales	Prevotellaceae	Prevotella	Prevotella maculosa
1	cellular organisms	Bacteria	FCB group	Bacteroidetes/Chlorobi group	Bacteroidetes	Bacteroidia	Bacteroidales	Prevotellaceae	Prevotella	Prevotella colorans
1	cellular organisms	Bacteria	FCB group	Bacteroidetes/Chlorobi group	Bacteroidetes	Bacteroidia	Bacteroidales	Prevotellaceae	Prevotella	Prevotella buccalis
1	cellular organisms	Bacteria	FCB group	Bacteroidetes/Chlorobi group	Bacteroidetes	Bacteroidia	Bacteroidales	Prevotellaceae	Prevotella	Prevotella aurantiaca
1	cellular organisms	Bacteria	FCB group	Bacteroidetes/Chlorobi group	Bacteroidetes	Bacteroidia	Bacteroidales	Prevotellaceae	Alloprevotella	Alloprevotella tannerae
1	cellular organisms	Bacteria	FCB group	Bacteroidetes/Chlorobi group	Bacteroidetes	Bacteroidia	Bacteroidales	Prevotellaceae	Alloprevotella	Alloprevotella rava
1	cellular organisms	Bacteria	FCB group	Bacteroidetes/Chlorobi group	Bacteroidetes	Bacteroidia	Bacteroidales	Prevotellaceae	Alloprevotella
1	cellular organisms	Bacteria	FCB group	Bacteroidetes/Chlorobi group	Bacteroidetes	Bacteroidia	Bacteroidales	Prevotellaceae
1	cellular organisms	Bacteria	FCB group	Bacteroidetes/Chlorobi group	Bacteroidetes	Bacteroidia	Bacteroidales	Porphyromonadaceae	unclassified Porphyromonadaceae	Porphyromonadaceae bacterium
1	cellular organisms	Bacteria	FCB group	Bacteroidetes/Chlorobi group	Bacteroidetes	Bacteroidia	Bacteroidales	Porphyromonadaceae	Porphyromonas	unclassified Porphyromonas
1	cellular organisms	Bacteria	FCB group	Bacteroidetes/Chlorobi group	Bacteroidetes	Bacteroidia	Bacteroidales	Porphyromonadaceae	Porphyromonas	Porphyromonas gulae
1	cellular organisms	Bacteria	FCB group	Bacteroidetes/Chlorobi group	Bacteroidetes	Bacteroidia	Bacteroidales	Porphyromonadaceae	Porphyromonas	Porphyromonas gingivalis	Porphyromonas gingivalis ATCC 33277
1	cellular organisms	Bacteria	FCB group	Bacteroidetes/Chlorobi group	Bacteroidetes	Bacteroidia	Bacteroidales	Paludibacteraceae	Paludibacter	Paludibacter propionicigenes
1	cellular organisms	Bacteria	FCB group	Bacteroidetes/Chlorobi group	Bacteroidetes	Bacteroidia	Bacteroidales	Odoribacteraceae	Odoribacter	unclassified Odoribacter	Odoribacter sp. Z80
1	cellular organisms	Bacteria	FCB group	Bacteroidetes/Chlorobi group	Bacteroidetes	Bacteroidia	Bacteroidales	Odoribacteraceae	Odoribacter
1	cellular organisms	Bacteria	FCB group	Bacteroidetes/Chlorobi group	Bacteroidetes	Bacteroidia	Bacteroidales	Barnesiellaceae	Barnesiella	Barnesiella intestinihominis	Barnesiella intestinihominis YIT 11860
1	cellular organisms	Bacteria	FCB group	Bacteroidetes/Chlorobi group	Bacteroidetes	Bacteroidia	Bacteroidales	Bacteroidaceae	Bacteroides	unclassified Bacteroides	Bacteroides sp. NMBE5
1	cellular organisms	Bacteria	FCB group	Bacteroidetes/Chlorobi group	Bacteroidetes	Bacteroidia	Bacteroidales	Bacteroidaceae	Bacteroides	unclassified Bacteroides	Bacteroides sp. 51
1	cellular organisms	Bacteria	FCB group	Bacteroidetes/Chlorobi group	Bacteroidetes	Bacteroidia	Bacteroidales	Bacteroidaceae	Bacteroides	unclassified Bacteroides	Bacteroides sp. 224
1	cellular organisms	Bacteria	FCB group	Bacteroidetes/Chlorobi group	Bacteroidetes	Bacteroidia	Bacteroidales	Bacteroidaceae	Bacteroides	Bacteroides finegoldii
1	cellular organisms	Bacteria	FCB group	Bacteroidetes/Chlorobi group	Bacteroidetes	Bacteroidia	Bacteroidales	Bacteroidaceae	Bacteroides	Bacteroides faecalis
1	cellular organisms	Bacteria	FCB group	Bacteroidetes/Chlorobi group	Bacteroidetes	Bacteroidia	Bacteroidales	Bacteroidaceae	Bacteroides	Bacteroides acidifaciens
1	cellular organisms	Bacteria	FCB group	Bacteroidetes/Chlorobi group	Bacteroidetes	Bacteroidetes incertae sedis	Candidatus [Bacteroides] periocalifornicus
19	cellular organisms	Bacteria	Fusobacteria	Fusobacteriia	Fusobacteriales	Leptotrichiaceae	Leptotrichia
10	cellular organisms	Bacteria	Fusobacteria	Fusobacteriia	Fusobacteriales	Fusobacteriaceae	Fusobacterium	Fusobacterium nucleatum
8	cellular organisms	Bacteria	Fusobacteria	Fusobacteriia	Fusobacteriales	Leptotrichiaceae	Leptotrichia	Leptotrichia wadei
8	cellular organisms	Bacteria	Fusobacteria	Fusobacteriia	Fusobacteriales	Leptotrichiaceae	Leptotrichia	Leptotrichia hofstadii	Leptotrichia hofstadii F0254
5	cellular organisms	Bacteria	Fusobacteria	Fusobacteriia	Fusobacteriales	Fusobacteriaceae	Fusobacterium	Fusobacterium necrophorum
5	cellular organisms	Bacteria	Fusobacteria	Fusobacteriia	Fusobacteriales	Fusobacteriaceae	Fusobacterium
3	cellular organisms	Bacteria	Fusobacteria	Fusobacteriia	Fusobacteriales	Leptotrichiaceae	Leptotrichia	unclassified Leptotrichia	Leptotrichia sp. oral taxon 212
3	cellular organisms	Bacteria	Fusobacteria	Fusobacteriia	Fusobacteriales	Leptotrichiaceae	Leptotrichia	unclassified Leptotrichia
2	cellular organisms	Bacteria	Fusobacteria	Fusobacteriia	Fusobacteriales	Leptotrichiaceae	Leptotrichia	Leptotrichia hongkongensis
2	cellular organisms	Bacteria	Fusobacteria	Fusobacteriia	Fusobacteriales	Leptotrichiaceae	Leptotrichia	Leptotrichia buccalis
2	cellular organisms	Bacteria	Fusobacteria	Fusobacteriia	Fusobacteriales	Fusobacteriaceae	Fusobacterium	Fusobacterium nucleatum	Fusobacterium nucleatum subsp. polymorphum	Fusobacterium nucleatum subsp. polymorphum ATCC 10953
1	cellular organisms	Bacteria	Fusobacteria	Fusobacteriia	Fusobacteriales	Leptotrichiaceae	Streptobacillus	Streptobacillus moniliformis
1	cellular organisms	Bacteria	Fusobacteria	Fusobacteriia	Fusobacteriales	Leptotrichiaceae	Streptobacillus	Streptobacillus felis
1	cellular organisms	Bacteria	Fusobacteria	Fusobacteriia	Fusobacteriales	Leptotrichiaceae	Pseudoleptotrichia	Pseudoleptotrichia goodfellowii
1	cellular organisms	Bacteria	Fusobacteria	Fusobacteriia	Fusobacteriales	Leptotrichiaceae	Leptotrichia	unclassified Leptotrichia	Leptotrichia sp. oral taxon 223
1	cellular organisms	Bacteria	Fusobacteria	Fusobacteriia	Fusobacteriales	Leptotrichiaceae	Leptotrichia	unclassified Leptotrichia	Leptotrichia sp. oral taxon 215
1	cellular organisms	Bacteria	Fusobacteria	Fusobacteriia	Fusobacteriales	Leptotrichiaceae	Leptotrichia	Leptotrichia shahii
1	cellular organisms	Bacteria	Fusobacteria	Fusobacteriia	Fusobacteriales	Fusobacteriaceae	Fusobacterium	Fusobacterium canifelinum
1	cellular organisms	Bacteria	Nitrospinae/Tectomicrobia group	Candidatus Tectomicrobia	Candidatus Entotheonella	Candidatus Entotheonella factor
3	cellular organisms	Bacteria	Nitrospirae	unclassified Nitrospirae	Nitrospirae bacterium
2	cellular organisms	Bacteria	Nitrospirae	unclassified Nitrospirae	Nitrospirae bacterium RBG_16_64_22
2	cellular organisms	Bacteria	Nitrospirae	Nitrospira	Nitrospirales	unclassified Nitrospirales	Nitrospirales bacterium LBB_01
1	cellular organisms	Bacteria	Nitrospirae	Nitrospira	Nitrospirales	Nitrospiraceae	Nitrospira	unclassified Nitrospira	Nitrospira sp. UW-LDO-01
1	cellular organisms	Bacteria	Nitrospirae	Nitrospira	Nitrospirales	Nitrospiraceae	Nitrospira	Nitrospira moscoviensis
1	cellular organisms	Bacteria	Nitrospirae	Nitrospira	Nitrospirales	Nitrospiraceae	Nitrospira	Nitrospira lenta
1	cellular organisms	Bacteria	Nitrospirae	Nitrospira	Nitrospirales	Nitrospiraceae	Nitrospira	Candidatus Nitrospira nitrificans
1	cellular organisms	Bacteria	Nitrospirae	Nitrospira	Nitrospirales	Nitrospiraceae	Nitrospira	Candidatus Nitrospira kreftii
1	cellular organisms	Bacteria	Nitrospirae	Nitrospira	Nitrospirales	Nitrospiraceae	Nitrospira	Candidatus Nitrospira inopinata
1	cellular organisms	Bacteria	Nitrospirae	Nitrospira	Nitrospirales	Nitrospiraceae	Nitrospira
1	cellular organisms	Bacteria	Nitrospirae	Nitrospira	Nitrospirales	Nitrospiraceae	Candidatus Manganitrophus	Candidatus Manganitrophus noduliformans
20455	cellular organisms	Bacteria	Proteobacteria	Betaproteobacteria	Burkholderiales	Alcaligenaceae	Bordetella	Bordetella bronchiseptica	Bordetella bronchiseptica E010
14402	cellular organisms	Bacteria	Proteobacteria	Gammaproteobacteria	Alteromonadales	Shewanellaceae	Shewanella	Shewanella decolorationis	Shewanella decolorationis S12
12775	cellular organisms	Bacteria	Proteobacteria	Betaproteobacteria	Burkholderiales	Alcaligenaceae	Bordetella	Bordetella bronchiseptica	Bordetella bronchiseptica A1-7
6896	cellular organisms	Bacteria	Proteobacteria	Betaproteobacteria	Neisseriales	Neisseriaceae	Neisseria	Neisseria meningitidis	Neisseria meningitidis LNP27256
3828	cellular organisms	Bacteria	Proteobacteria
3486	cellular organisms	Bacteria	Proteobacteria	Gammaproteobacteria	Enterobacterales	Enterobacteriaceae	Escherichia	Escherichia coli
3124	cellular organisms	Bacteria	Proteobacteria	Gammaproteobacteria	Pseudomonadales	Pseudomonadaceae	Pseudomonas
2599	cellular organisms	Bacteria	Proteobacteria	Gammaproteobacteria	Pseudomonadales	Moraxellaceae	Acinetobacter	Acinetobacter calcoaceticus/baumannii complex	Acinetobacter baumannii
2253	cellular organisms	Bacteria	Proteobacteria	Alphaproteobacteria	Rhizobiales	Brucellaceae	Ochrobactrum	Ochrobactrum rhizosphaerae
2086	cellular organisms	Bacteria	Proteobacteria	Gammaproteobacteria	Pseudomonadales	Pseudomonadaceae	Pseudomonas	Pseudomonas fluorescens group	Pseudomonas fluorescens	Pseudomonas fluorescens BRIP34879
1498	cellular organisms	Bacteria	Proteobacteria	Alphaproteobacteria	Sphingomonadales	Sphingomonadaceae	Novosphingobium	unclassified Novosphingobium	Novosphingobium sp. AP12
1458	cellular organisms	Bacteria	Proteobacteria	Betaproteobacteria	Burkholderiales	Comamonadaceae	Variovorax	unclassified Variovorax
984	cellular organisms	Bacteria	Proteobacteria	Betaproteobacteria	Burkholderiales
817	cellular organisms	Bacteria	Proteobacteria	Gammaproteobacteria	Enterobacterales	Enterobacteriaceae	Klebsiella	Klebsiella pneumoniae
785	cellular organisms	Bacteria	Proteobacteria	Betaproteobacteria	Burkholderiales	Alcaligenaceae	Bordetella	Bordetella bronchiseptica	Bordetella bronchiseptica 980
762	cellular organisms	Bacteria	Proteobacteria	Betaproteobacteria	Burkholderiales	Oxalobacteraceae	Herbaspirillum	unclassified Herbaspirillum	Herbaspirillum sp. YR522
721	cellular organisms	Bacteria	Proteobacteria	Gammaproteobacteria
663	cellular organisms	Bacteria	Proteobacteria	Alphaproteobacteria	Rhizobiales	Brucellaceae	Ochrobactrum
438	cellular organisms	Bacteria	Proteobacteria	Betaproteobacteria	Burkholderiales	Alcaligenaceae	Bordetella	Bordetella bronchiseptica
373	cellular organisms	Bacteria	Proteobacteria	Betaproteobacteria	Burkholderiales	Oxalobacteraceae	Janthinobacterium
364	cellular organisms	Bacteria	Proteobacteria	Gammaproteobacteria	Pseudomonadales	Moraxellaceae	Acinetobacter
327	cellular organisms	Bacteria	Proteobacteria	Betaproteobacteria	Burkholderiales	Comamonadaceae	Variovorax
319	cellular organisms	Bacteria	Proteobacteria	Gammaproteobacteria	Vibrionales	Vibrionaceae	Vibrio	Vibrio harveyi group	Vibrio parahaemolyticus
306	cellular organisms	Bacteria	Proteobacteria	Gammaproteobacteria	Enterobacterales	Enterobacteriaceae	Salmonella	Salmonella enterica
283	cellular organisms	Bacteria	Proteobacteria	Gammaproteobacteria	unclassified Gammaproteobacteria	methanotrophic bacterial endosymbiont of Bathymodiolus sp.
260	cellular organisms	Bacteria	Proteobacteria	Betaproteobacteria	Burkholderiales	Alcaligenaceae	Bordetella	Bordetella bronchiseptica	Bordetella bronchiseptica E013
250	cellular organisms	Bacteria	Proteobacteria	Betaproteobacteria	Burkholderiales	Oxalobacteraceae	Janthinobacterium	unclassified Janthinobacterium
232	cellular organisms	Bacteria	Proteobacteria	Gammaproteobacteria	Legionellales	Legionellaceae	Legionella	Legionella pneumophila
222	cellular organisms	Bacteria	Proteobacteria	Betaproteobacteria
196	cellular organisms	Bacteria	Proteobacteria	Gammaproteobacteria	Alteromonadales	Shewanellaceae	Shewanella	Shewanella decolorationis
195	cellular organisms	Bacteria	Proteobacteria	Betaproteobacteria	Burkholderiales	Comamonadaceae	Acidovorax	unclassified Acidovorax	Acidovorax sp. CF316
173	cellular organisms	Bacteria	Proteobacteria	Gammaproteobacteria	Pseudomonadales	Pseudomonadaceae	Pseudomonas	unclassified Pseudomonas
166	cellular organisms	Bacteria	Proteobacteria	Gammaproteobacteria	Pasteurellales	Pasteurellaceae	Pasteurella	Pasteurella multocida	Pasteurella multocida subsp. multocida	Pasteurella multocida subsp. multocida str. Anand1_cattle
155	cellular organisms	Bacteria	Proteobacteria	Gammaproteobacteria	Enterobacterales	Enterobacteriaceae	Cronobacter	Cronobacter sakazakii
155	cellular organisms	Bacteria	Proteobacteria	Alphaproteobacteria	Rhizobiales	Phyllobacteriaceae	Mesorhizobium
149	cellular organisms	Bacteria	Proteobacteria	Betaproteobacteria	Burkholderiales	Burkholderiales genera incertae sedis	Rubrivivax	unclassified Rubrivivax	Rubrivivax sp. A210
148	cellular organisms	Bacteria	Proteobacteria	Gammaproteobacteria	Pseudomonadales
147	cellular organisms	Bacteria	Proteobacteria	Gammaproteobacteria	Pseudomonadales	Moraxellaceae	Acinetobacter	Acinetobacter indicus
142	cellular organisms	Bacteria	Proteobacteria	Betaproteobacteria	Burkholderiales	Alcaligenaceae	Achromobacter	Achromobacter xylosoxidans	Achromobacter xylosoxidans NBRC 15126 = ATCC 27061
140	cellular organisms	Bacteria	Proteobacteria	Alphaproteobacteria	Rhizobiales	Phyllobacteriaceae	Phyllobacterium	Phyllobacterium myrsinacearum
131	cellular organisms	Bacteria	Proteobacteria	Alphaproteobacteria	Rhizobiales	Rhizobiaceae	Rhizobium/Agrobacterium group	Rhizobium	unclassified Rhizobium	Rhizobium sp. AP16
125	cellular organisms	Bacteria	Proteobacteria	Alphaproteobacteria	Rhizobiales	Phyllobacteriaceae	Mesorhizobium	unclassified Mesorhizobium
123	cellular organisms	Bacteria	Proteobacteria	Betaproteobacteria	Burkholderiales	Alcaligenaceae	Bordetella	Bordetella bronchiseptica	Bordetella bronchiseptica D989
121	cellular organisms	Bacteria	Proteobacteria	Gammaproteobacteria	Pseudomonadales	Pseudomonadaceae	Pseudomonas	Pseudomonas fluorescens group	Pseudomonas fluorescens
119	cellular organisms	Bacteria	Proteobacteria	Gammaproteobacteria	Pseudomonadales	Moraxellaceae	Moraxella	Moraxella osloensis
109	cellular organisms	Bacteria	Proteobacteria	Gammaproteobacteria	Alteromonadales	Shewanellaceae	Shewanella	Shewanella colwelliana
107	cellular organisms	Bacteria	Proteobacteria	Gammaproteobacteria	Xanthomonadales	Xanthomonadaceae	Xanthomonas	Xanthomonas translucens
104	cellular organisms	Bacteria	Proteobacteria	Gammaproteobacteria	Enterobacterales	Enterobacteriaceae
101	cellular organisms	Bacteria	Proteobacteria	Alphaproteobacteria	Rhizobiales
98	cellular organisms	Bacteria	Proteobacteria	Alphaproteobacteria	Rhodospirillales	Terasakiellaceae	Terasakiella	Candidatus Terasakiella magnetica
97	cellular organisms	Bacteria	Proteobacteria	Alphaproteobacteria	Rhizobiales	Brucellaceae
95	cellular organisms	Bacteria	Proteobacteria	Gammaproteobacteria	Vibrionales	Vibrionaceae	Vibrio	Vibrio anguillarum
85	cellular organisms	Bacteria	Proteobacteria	Betaproteobacteria	Burkholderiales	Burkholderiaceae	Paraburkholderia	Candidatus Paraburkholderia schumannianae
84	cellular organisms	Bacteria	Proteobacteria	Alphaproteobacteria	Rhodobacterales	Rhodobacteraceae	Salipiger	unclassified Salipiger	Yangia sp. PrR004
83	cellular organisms	Bacteria	Proteobacteria	Gammaproteobacteria	Enterobacterales	Enterobacteriaceae	Enterobacter	Enterobacter cloacae complex	Enterobacter hormaechei
83	cellular organisms	Bacteria	Proteobacteria	Alphaproteobacteria
80	cellular organisms	Bacteria	Proteobacteria	Gammaproteobacteria	Enterobacterales	Enterobacteriaceae	Salmonella	Salmonella enterica	Salmonella enterica subsp. enterica	Salmonella enterica subsp. enterica serovar Saintpaul
79	cellular organisms	Bacteria	Proteobacteria	Gammaproteobacteria	Pseudomonadales	Pseudomonadaceae	Pseudomonas	Pseudomonas syringae group	Pseudomonas syringae group genomosp. 1	Pseudomonas syringae	Pseudomonas syringae group pathovars incertae sedis	Pseudomonas syringae pv. actinidiae
79	cellular organisms	Bacteria	Proteobacteria	Gammaproteobacteria	Pseudomonadales	Pseudomonadaceae	Pseudomonas	Pseudomonas syringae group	Pseudomonas syringae group genomosp. 1	Pseudomonas syringae
79	cellular organisms	Bacteria	Proteobacteria	Alphaproteobacteria	Rhizobiales	Rhizobiaceae
78	cellular organisms	Bacteria	Proteobacteria	Betaproteobacteria	Nitrosomonadales	Nitrosomonadaceae	Nitrosospira	unclassified Nitrosospira	Nitrosospira sp. NpAV
75	cellular organisms	Bacteria	Proteobacteria	Gammaproteobacteria	Pseudomonadales	Pseudomonadaceae	Pseudomonas	Pseudomonas syringae group	Pseudomonas viridiflava
75	cellular organisms	Bacteria	Proteobacteria	Gammaproteobacteria	Enterobacterales
73	cellular organisms	Bacteria	Proteobacteria	Gammaproteobacteria	Vibrionales	Vibrionaceae	Vibrio	Vibrio harveyi group	Vibrio campbellii
64	cellular organisms	Bacteria	Proteobacteria	Alphaproteobacteria	Rhodospirillales	Rhodospirillaceae	Pararhodospirillum	Pararhodospirillum photometricum	Pararhodospirillum photometricum DSM 122
62	cellular organisms	Bacteria	Proteobacteria	Gammaproteobacteria	Pseudomonadales	Pseudomonadaceae	Pseudomonas	Pseudomonas aeruginosa group	Pseudomonas aeruginosa
61	cellular organisms	Bacteria	Proteobacteria	Gammaproteobacteria	Pseudomonadales	Pseudomonadaceae	Pseudomonas	unclassified Pseudomonas	Pseudomonas sp. WS 5532
61	cellular organisms	Bacteria	Proteobacteria	Betaproteobacteria	Burkholderiales	Comamonadaceae	Delftia
60	cellular organisms	Bacteria	Proteobacteria	Gammaproteobacteria	Enterobacterales	Morganellaceae	Proteus	Proteus mirabilis
60	cellular organisms	Bacteria	Proteobacteria	Betaproteobacteria	Burkholderiales	Comamonadaceae
59	cellular organisms	Bacteria	Proteobacteria	Gammaproteobacteria	Xanthomonadales	Xanthomonadaceae	Xanthomonas	Xanthomonas oryzae	Xanthomonas oryzae pv. oryzae
59	cellular organisms	Bacteria	Proteobacteria	Gammaproteobacteria	Pseudomonadales	Pseudomonadaceae	Pseudomonas	Pseudomonas syringae group	Pseudomonas syringae group genomosp. 1	Pseudomonas syringae	Pseudomonas syringae group pathovars incertae sedis	Pseudomonas syringae pv. actinidiae	Pseudomonas syringae pv. actinidiae ICMP 19101
56	cellular organisms	Bacteria	Proteobacteria	Alphaproteobacteria	Rhizobiales	Brucellaceae	Ochrobactrum	unclassified Ochrobactrum	Ochrobactrum sp. LP_5_YM
55	cellular organisms	Bacteria	Proteobacteria	Gammaproteobacteria	Pseudomonadales	Pseudomonadaceae	Pseudomonas	Pseudomonas salomonii
55	cellular organisms	Bacteria	Proteobacteria	Gammaproteobacteria	Pseudomonadales	Moraxellaceae	Moraxella	Moraxella lincolnii
55	cellular organisms	Bacteria	Proteobacteria	Alphaproteobacteria	Rhodospirillales	Rhodospirillaceae	Thalassospira	Thalassospira xiamenensis
54	cellular organisms	Bacteria	Proteobacteria	Gammaproteobacteria	Pseudomonadales	Pseudomonadaceae	Pseudomonas	Pseudomonas edaphica
54	cellular organisms	Bacteria	Proteobacteria	Alphaproteobacteria	Rhizobiales	Phyllobacteriaceae	Mesorhizobium	unclassified Mesorhizobium	Mesorhizobium sp.
53	cellular organisms	Bacteria	Proteobacteria	Alphaproteobacteria	Rhodobacterales	Rhodobacteraceae	unclassified Rhodobacteraceae	Rhodobacteraceae bacterium CH30
50	cellular organisms	Bacteria	Proteobacteria	Betaproteobacteria	Burkholderiales	Oxalobacteraceae	Janthinobacterium	unclassified Janthinobacterium	Janthinobacterium sp. AD80
49	cellular organisms	Bacteria	Proteobacteria	Gammaproteobacteria	Pseudomonadales	Pseudomonadaceae	Pseudomonas	Pseudomonas fluorescens group	Pseudomonas veronii
48	cellular organisms	Bacteria	Proteobacteria	Alphaproteobacteria	Sphingomonadales	Erythrobacteraceae	Alteraurantiacibacter	Alteraurantiacibacter buctensis
47	cellular organisms	Bacteria	Proteobacteria	Betaproteobacteria	Burkholderiales	Burkholderiaceae
46	cellular organisms	Bacteria	Proteobacteria	Gammaproteobacteria	Enterobacterales	Enterobacteriaceae	Salmonella	Salmonella enterica	Salmonella enterica subsp. enterica	Salmonella enterica subsp. enterica serovar Typhimurium
46	cellular organisms	Bacteria	Proteobacteria	Gammaproteobacteria	Enterobacterales	Enterobacteriaceae	Enterobacter
46	cellular organisms	Bacteria	Proteobacteria	Alphaproteobacteria	Rhizobiales	Brucellaceae	Ochrobactrum	Ochrobactrum quorumnocens
45	cellular organisms	Bacteria	Proteobacteria	Gammaproteobacteria	Pseudomonadales	Pseudomonadaceae	Pseudomonas	unclassified Pseudomonas	Pseudomonas sp. OE 28.3
42	cellular organisms	Bacteria	Proteobacteria	Gammaproteobacteria	Pasteurellales	Pasteurellaceae	Haemophilus	Haemophilus influenzae
42	cellular organisms	Bacteria	Proteobacteria	Alphaproteobacteria	Rhizobiales	Brucellaceae	Brucella
41	cellular organisms	Bacteria	Proteobacteria	Gammaproteobacteria	Vibrionales	Vibrionaceae	Vibrio	Vibrio cholerae
39	cellular organisms	Bacteria	Proteobacteria	Gammaproteobacteria	Pseudomonadales	Moraxellaceae	Acinetobacter	Acinetobacter ursingii
39	cellular organisms	Bacteria	Proteobacteria	Gammaproteobacteria	Enterobacterales	Erwiniaceae	Pantoea
39	cellular organisms	Bacteria	Proteobacteria	Betaproteobacteria	Burkholderiales	Oxalobacteraceae	Janthinobacterium	Janthinobacterium lividum
39	cellular organisms	Bacteria	Proteobacteria	Betaproteobacteria	Burkholderiales	Oxalobacteraceae
39	cellular organisms	Bacteria	Proteobacteria	Alphaproteobacteria	Rhizobiales	Rhizobiaceae	Liberibacter	Candidatus Liberibacter asiaticus
39	cellular organisms	Bacteria	Proteobacteria	Alphaproteobacteria	Maricaulales	Maricaulaceae	Glycocaulis	Glycocaulis profundi
38	cellular organisms	Bacteria	Proteobacteria	Gammaproteobacteria	Xanthomonadales	Xanthomonadaceae	Stenotrophomonas	Stenotrophomonas maltophilia group	Stenotrophomonas maltophilia
37	cellular organisms	Bacteria	Proteobacteria	Alphaproteobacteria	Sphingomonadales	Sphingomonadaceae	Sphingomonas
37	cellular organisms	Bacteria	Proteobacteria	Alphaproteobacteria	Sphingomonadales	Sphingomonadaceae
37	cellular organisms	Bacteria	Proteobacteria	Alphaproteobacteria	Rhizobiales	Phyllobacteriaceae	Mesorhizobium	Mesorhizobium loti
35	cellular organisms	Bacteria	Proteobacteria	Gammaproteobacteria	Pseudomonadales	Moraxellaceae	Acinetobacter	Acinetobacter baylyi
35	cellular organisms	Bacteria	Proteobacteria	Gammaproteobacteria	Enterobacterales	Enterobacteriaceae	Salmonella	Salmonella enterica	Salmonella enterica subsp. enterica	Salmonella enterica subsp. enterica serovar Anatum
35	cellular organisms	Bacteria	Proteobacteria	Alphaproteobacteria	Rhizobiales	Chelatococcaceae	Chelatococcus	Chelatococcus composti
35	cellular organisms	Bacteria	Proteobacteria	Alphaproteobacteria	Rhizobiales	Bradyrhizobiaceae	Bradyrhizobium
34	cellular organisms	Bacteria	Proteobacteria	delta/epsilon subdivisions	Epsilonproteobacteria	Campylobacterales	Helicobacteraceae	Helicobacter	Helicobacter pylori
33	cellular organisms	Bacteria	Proteobacteria	Gammaproteobacteria	Pseudomonadales	Pseudomonadaceae	Pseudomonas	Pseudomonas yamanorum
33	cellular organisms	Bacteria	Proteobacteria	Gammaproteobacteria	Enterobacterales	Enterobacteriaceae	Klebsiella	Klebsiella aerogenes
33	cellular organisms	Bacteria	Proteobacteria	Betaproteobacteria	Burkholderiales	Comamonadaceae	Variovorax	unclassified Variovorax	Variovorax sp. 67-131
31	cellular organisms	Bacteria	Proteobacteria	Gammaproteobacteria	Pseudomonadales	Moraxellaceae	Acinetobacter	Acinetobacter calcoaceticus/baumannii complex
31	cellular organisms	Bacteria	Proteobacteria	Betaproteobacteria	Burkholderiales	Oxalobacteraceae	Janthinobacterium	unclassified Janthinobacterium	Janthinobacterium sp. 1_2014MBL_MicDiv
31	cellular organisms	Bacteria	Proteobacteria	Alphaproteobacteria	Rhizobiales	Phyllobacteriaceae	Mesorhizobium	unclassified Mesorhizobium	Mesorhizobium sp. 3P27G6
30	cellular organisms	Bacteria	Proteobacteria	Gammaproteobacteria	Pseudomonadales	Pseudomonadaceae	Pseudomonas	Pseudomonas fluorescens group	Pseudomonas marginalis	Pseudomonas marginalis pv. marginalis
30	cellular organisms	Bacteria	Proteobacteria	Gammaproteobacteria	Pasteurellales	Pasteurellaceae	Pasteurella	Pasteurella multocida	Pasteurella multocida subsp. multocida	Pasteurella multocida subsp. multocida str. Anand1_buffalo
30	cellular organisms	Bacteria	Proteobacteria	Betaproteobacteria	Burkholderiales	Burkholderiaceae	Ralstonia
30	cellular organisms	Bacteria	Proteobacteria	Alphaproteobacteria	Caulobacterales	Caulobacteraceae	Caulobacter
29	cellular organisms	Bacteria	Proteobacteria	Gammaproteobacteria	unclassified Gammaproteobacteria	Gammaproteobacteria bacterium
29	cellular organisms	Bacteria	Proteobacteria	Gammaproteobacteria	Pseudomonadales	Pseudomonadaceae	Pseudomonas	Pseudomonas putida group	Pseudomonas putida
29	cellular organisms	Bacteria	Proteobacteria	Gammaproteobacteria	Alteromonadales	Alteromonadaceae	Marinobacter	unclassified Marinobacter	Marinobacter sp. ZYF650
29	cellular organisms	Bacteria	Proteobacteria	Gammaproteobacteria	Aeromonadales	Aeromonadaceae	Aeromonas	Aeromonas veronii
29	cellular organisms	Bacteria	Proteobacteria	Alphaproteobacteria	Rhodospirillales	Acetobacteraceae	Acetobacter	Acetobacter malorum
28	cellular organisms	Bacteria	Proteobacteria	Gammaproteobacteria	Pseudomonadales	Moraxellaceae	Acinetobacter	Acinetobacter johnsonii
27	cellular organisms	Bacteria	Proteobacteria	Betaproteobacteria	Burkholderiales	Oxalobacteraceae	Janthinobacterium	Janthinobacterium violaceinigrum
27	cellular organisms	Bacteria	Proteobacteria	Betaproteobacteria	Burkholderiales	Comamonadaceae	Variovorax	Variovorax paradoxus
27	cellular organisms	Bacteria	Proteobacteria	Betaproteobacteria	Burkholderiales	Comamonadaceae	Curvibacter	Curvibacter putative symbiont of Hydra magnipapillata
26	cellular organisms	Bacteria	Proteobacteria	Gammaproteobacteria	Thiotrichales	Thiotrichaceae	Achromatium	unclassified Achromatium	Achromatium sp. WMS1
26	cellular organisms	Bacteria	Proteobacteria	Gammaproteobacteria	Pseudomonadales	Pseudomonadaceae	Pseudomonas	Pseudomonas aeruginosa group	Pseudomonas citronellolis
26	cellular organisms	Bacteria	Proteobacteria	Gammaproteobacteria	Pseudomonadales	Moraxellaceae	Acinetobacter	Acinetobacter calcoaceticus/baumannii complex	Acinetobacter pittii
26	cellular organisms	Bacteria	Proteobacteria	Gammaproteobacteria	Enterobacterales	Enterobacteriaceae	Enterobacter	Enterobacter cloacae complex	unclassified Enterobacter cloacae complex	Enterobacter cloacae complex sp. 4DZ3-28B
26	cellular organisms	Bacteria	Proteobacteria	Betaproteobacteria	Burkholderiales	Oxalobacteraceae	Janthinobacterium	unclassified Janthinobacterium	Janthinobacterium sp. TND4EL3
26	cellular organisms	Bacteria	Proteobacteria	Betaproteobacteria	Burkholderiales	Alcaligenaceae
26	cellular organisms	Bacteria	Proteobacteria	Alphaproteobacteria	Rhizobiales	Rhizobiaceae	Rhizobium/Agrobacterium group
26	cellular organisms	Bacteria	Proteobacteria	Alphaproteobacteria	Rhizobiales	Phyllobacteriaceae	Phyllobacterium
26	cellular organisms	Bacteria	Proteobacteria	Alphaproteobacteria	Caulobacterales	Caulobacteraceae	Brevundimonas
25	cellular organisms	Bacteria	Proteobacteria	Gammaproteobacteria	Pseudomonadales	Pseudomonadaceae	Pseudomonas	Pseudomonas fluorescens group	Pseudomonas tolaasii
25	cellular organisms	Bacteria	Proteobacteria	Alphaproteobacteria	Rhizobiales	Bradyrhizobiaceae	Bradyrhizobium	unclassified Bradyrhizobium
24	cellular organisms	Bacteria	Proteobacteria	delta/epsilon subdivisions	Epsilonproteobacteria	Campylobacterales	Campylobacteraceae	Campylobacter	Campylobacter jejuni
24	cellular organisms	Bacteria	Proteobacteria	Gammaproteobacteria	Pseudomonadales	Pseudomonadaceae	Pseudomonas	Pseudomonas fluorescens group	Pseudomonas protegens
24	cellular organisms	Bacteria	Proteobacteria	Gammaproteobacteria	Enterobacterales	Enterobacteriaceae	Enterobacter	Enterobacter cloacae complex	Enterobacter roggenkampii
24	cellular organisms	Bacteria	Proteobacteria	Alphaproteobacteria	Sphingomonadales	Sphingomonadaceae	Sphingomonas	Sphingomonas echinoides
24	cellular organisms	Bacteria	Proteobacteria	Alphaproteobacteria	Rhizobiales	Aurantimonadaceae	Aurantimonas	Aurantimonas manganoxydans	Aurantimonas manganoxydans SI85-9A1
23	cellular organisms	Bacteria	Proteobacteria	Gammaproteobacteria	Pseudomonadales	Pseudomonadaceae	Pseudomonas	unclassified Pseudomonas	Pseudomonas sp. ANT_H12B
23	cellular organisms	Bacteria	Proteobacteria	Gammaproteobacteria	Pasteurellales	Pasteurellaceae	Rodentibacter	Rodentibacter pneumotropicus
22	cellular organisms	Bacteria	Proteobacteria	Gammaproteobacteria	Enterobacterales	Enterobacteriaceae	Raoultella	Raoultella ornithinolytica
22	cellular organisms	Bacteria	Proteobacteria	Betaproteobacteria	Burkholderiales	Burkholderiaceae	Burkholderia	Burkholderia cepacia complex	Burkholderia cenocepacia
22	cellular organisms	Bacteria	Proteobacteria	Alphaproteobacteria	Sphingomonadales	Sphingomonadaceae	Sphingomonas	Sphingomonas zeae
22	cellular organisms	Bacteria	Proteobacteria	Alphaproteobacteria	Rhodospirillales	Rhodospirillaceae	Magnetospirillum	Magnetospirillum gryphiswaldense	Magnetospirillum gryphiswaldense MSR-1
21	cellular organisms	Bacteria	Proteobacteria	delta/epsilon subdivisions	Epsilonproteobacteria	Campylobacterales	Campylobacteraceae	Campylobacter	Campylobacter concisus
21	cellular organisms	Bacteria	Proteobacteria	delta/epsilon subdivisions	Epsilonproteobacteria	Campylobacterales	Campylobacteraceae	Campylobacter	Campylobacter coli
21	cellular organisms	Bacteria	Proteobacteria	Gammaproteobacteria	Xanthomonadales	Xanthomonadaceae	Xylella	Xylella fastidiosa
21	cellular organisms	Bacteria	Proteobacteria	Gammaproteobacteria	Vibrionales	Vibrionaceae	Vibrio	Vibrio tasmaniensis
21	cellular organisms	Bacteria	Proteobacteria	Gammaproteobacteria	Pasteurellales	Pasteurellaceae	Haemophilus	Haemophilus parainfluenzae
21	cellular organisms	Bacteria	Proteobacteria	Betaproteobacteria	Burkholderiales	Oxalobacteraceae	Janthinobacterium	unclassified Janthinobacterium	Janthinobacterium sp. FT68W
21	cellular organisms	Bacteria	Proteobacteria	Betaproteobacteria	Burkholderiales	Burkholderiaceae	Burkholderia	Burkholderia cepacia complex	Burkholderia multivorans
21	cellular organisms	Bacteria	Proteobacteria	Alphaproteobacteria	Sphingomonadales	Sphingomonadaceae	Sphingomonas	unclassified Sphingomonas
20	cellular organisms	Bacteria	Proteobacteria	Gammaproteobacteria	Pseudomonadales	Pseudomonadaceae	Pseudomonas	unclassified Pseudomonas	Pseudomonas sp. 2995-3
19	cellular organisms	Bacteria	Proteobacteria	unclassified Proteobacteria	Proteobacteria bacterium
19	cellular organisms	Bacteria	Proteobacteria	Gammaproteobacteria	Pseudomonadales	Moraxellaceae	Moraxella	Moraxella catarrhalis
19	cellular organisms	Bacteria	Proteobacteria	Gammaproteobacteria	Enterobacterales	Enterobacteriaceae	Citrobacter	Citrobacter freundii complex	Citrobacter freundii
19	cellular organisms	Bacteria	Proteobacteria	Betaproteobacteria	Burkholderiales	Burkholderiaceae	Burkholderia
19	cellular organisms	Bacteria	Proteobacteria	Alphaproteobacteria	Rhizobiales	Phyllobacteriaceae	Mesorhizobium	unclassified Mesorhizobium	Mesorhizobium sp. INR15
19	cellular organisms	Bacteria	Proteobacteria	Alphaproteobacteria	Rhizobiales	Bradyrhizobiaceae
18	cellular organisms	Bacteria	Proteobacteria	Gammaproteobacteria	Vibrionales	Vibrionaceae	Photobacterium	Photobacterium alginatilyticum
18	cellular organisms	Bacteria	Proteobacteria	Gammaproteobacteria	Enterobacterales	Yersiniaceae	Serratia	Serratia marcescens
18	cellular organisms	Bacteria	Proteobacteria	Gammaproteobacteria	Enterobacterales	Enterobacteriaceae	Klebsiella	Klebsiella pneumoniae	Klebsiella pneumoniae subsp. pneumoniae
18	cellular organisms	Bacteria	Proteobacteria	Betaproteobacteria	Burkholderiales	Oxalobacteraceae	Janthinobacterium	unclassified Janthinobacterium	Janthinobacterium sp. SNU WT3
17	cellular organisms	Bacteria	Proteobacteria	Gammaproteobacteria	Pseudomonadales	Pseudomonadaceae	Pseudomonas	unclassified Pseudomonas	Pseudomonas sp. WS 5146
17	cellular organisms	Bacteria	Proteobacteria	Betaproteobacteria	Burkholderiales	Oxalobacteraceae	Massilia
17	cellular organisms	Bacteria	Proteobacteria	Betaproteobacteria	Burkholderiales	Oxalobacteraceae	Janthinobacterium	unclassified Janthinobacterium	Janthinobacterium sp. 64
17	cellular organisms	Bacteria	Proteobacteria	Betaproteobacteria	Burkholderiales	Burkholderiaceae	Cupriavidus
16	cellular organisms	Bacteria	Proteobacteria	delta/epsilon subdivisions	Deltaproteobacteria	unclassified Deltaproteobacteria	Deltaproteobacteria bacterium
16	cellular organisms	Bacteria	Proteobacteria	delta/epsilon subdivisions	Deltaproteobacteria	Desulfobacterales	Desulfobacteraceae	Desulfobacterium	environmental samples	uncultured Desulfobacterium sp.
16	cellular organisms	Bacteria	Proteobacteria	Gammaproteobacteria	Xanthomonadales	Xanthomonadaceae	Stenotrophomonas
16	cellular organisms	Bacteria	Proteobacteria	Gammaproteobacteria	Pseudomonadales	Pseudomonadaceae	Pseudomonas	Pseudomonas oceani
16	cellular organisms	Bacteria	Proteobacteria	Alphaproteobacteria	Sphingomonadales	Sphingomonadaceae	Sphingobium	unclassified Sphingobium	Sphingobium sp. D43FB
16	cellular organisms	Bacteria	Proteobacteria	Alphaproteobacteria	Rhizobiales	unclassified Rhizobiales	Rhizobiales bacterium
15	cellular organisms	Bacteria	Proteobacteria	Gammaproteobacteria	Vibrionales	Vibrionaceae	Vibrio	Vibrio vulnificus
15	cellular organisms	Bacteria	Proteobacteria	Gammaproteobacteria	Pasteurellales	Pasteurellaceae	Pasteurella	Pasteurella multocida	Pasteurella multocida subsp. multocida
15	cellular organisms	Bacteria	Proteobacteria	Alphaproteobacteria	Rhodospirillales	Acetobacteraceae
14	cellular organisms	Bacteria	Proteobacteria	Gammaproteobacteria	Xanthomonadales	Xanthomonadaceae
14	cellular organisms	Bacteria	Proteobacteria	Gammaproteobacteria	Thiotrichales	Francisellaceae	Francisella	unclassified Francisella	Francisella sp.
14	cellular organisms	Bacteria	Proteobacteria	Gammaproteobacteria	Pseudomonadales	Pseudomonadaceae	Pseudomonas	Pseudomonas pelagia
14	cellular organisms	Bacteria	Proteobacteria	Gammaproteobacteria	Pseudomonadales	Pseudomonadaceae	Pseudomonas	Pseudomonas aeruginosa group	Pseudomonas alcaligenes
14	cellular organisms	Bacteria	Proteobacteria	Gammaproteobacteria	Enterobacterales	Erwiniaceae	Pantoea	Pantoea ananatis
14	cellular organisms	Bacteria	Proteobacteria	Betaproteobacteria	Burkholderiales	Comamonadaceae	Variovorax	Variovorax boronicumulans
14	cellular organisms	Bacteria	Proteobacteria	Alphaproteobacteria	Rickettsiales	Rickettsiaceae	unclassified Rickettsiaceae	Rickettsiaceae bacterium
13	cellular organisms	Bacteria	Proteobacteria	Gammaproteobacteria	Xanthomonadales	Xanthomonadaceae	Xanthomonas	Xanthomonas citri group	Xanthomonas citri
13	cellular organisms	Bacteria	Proteobacteria	Gammaproteobacteria	Pseudomonadales	Pseudomonadaceae	Pseudomonas	Pseudomonas fluorescens group
13	cellular organisms	Bacteria	Proteobacteria	Gammaproteobacteria	Pseudomonadales	Moraxellaceae	Acinetobacter	unclassified Acinetobacter	Acinetobacter sp. YH01002
13	cellular organisms	Bacteria	Proteobacteria	Gammaproteobacteria	Pasteurellales	Pasteurellaceae	Haemophilus
13	cellular organisms	Bacteria	Proteobacteria	Gammaproteobacteria	Chromatiales	Chromatiaceae	Thiohalocapsa	Thiohalocapsa halophila
13	cellular organisms	Bacteria	Proteobacteria	Betaproteobacteria	Burkholderiales	Oxalobacteraceae	Janthinobacterium	unclassified Janthinobacterium	Janthinobacterium sp. FT14W
13	cellular organisms	Bacteria	Proteobacteria	Alphaproteobacteria	Rhodobacterales	Rhodobacteraceae	Roseobacter	unclassified Roseobacter	Roseobacter sp. AzwK-3b
13	cellular organisms	Bacteria	Proteobacteria	Alphaproteobacteria	Rhizobiales	Methylobacteriaceae	Methylobacterium
13	cellular organisms	Bacteria	Proteobacteria	Alphaproteobacteria	Rhizobiales	Brucellaceae	Ochrobactrum	Ochrobactrum anthropi
12	cellular organisms	Bacteria	Proteobacteria	Gammaproteobacteria	Xanthomonadales	Xanthomonadaceae	Xanthomonas	Xanthomonas campestris
12	cellular organisms	Bacteria	Proteobacteria	Betaproteobacteria	Burkholderiales	Burkholderiales genera incertae sedis	Thiomonas	unclassified Thiomonas	Thiomonas sp. CB2
12	cellular organisms	Bacteria	Proteobacteria	Alphaproteobacteria	Rhodospirillales	Rhodospirillales incertae sedis	Enhydrobacter	unclassified Enhydrobacter	Enhydrobacter sp. H5
12	cellular organisms	Bacteria	Proteobacteria	Alphaproteobacteria	Rhizobiales	Phyllobacteriaceae
12	cellular organisms	Bacteria	Proteobacteria	Alphaproteobacteria	Rhizobiales	Brucellaceae	Ochrobactrum	Ochrobactrum grignonense
11	cellular organisms	Bacteria	Proteobacteria	Gammaproteobacteria	Pseudomonadales	Pseudomonadaceae	Pseudomonas	unclassified Pseudomonas	Pseudomonas sp. OV286
11	cellular organisms	Bacteria	Proteobacteria	Gammaproteobacteria	Pseudomonadales	Pseudomonadaceae	Pseudomonas	Pseudomonas stutzeri group	Pseudomonas stutzeri subgroup	Pseudomonas stutzeri
11	cellular organisms	Bacteria	Proteobacteria	Gammaproteobacteria	Enterobacterales	Enterobacteriaceae	Enterobacter	Enterobacter mori
11	cellular organisms	Bacteria	Proteobacteria	Gammaproteobacteria	Enterobacterales	Enterobacteriaceae	Enterobacter	Enterobacter bugandensis
11	cellular organisms	Bacteria	Proteobacteria	Betaproteobacteria	Burkholderiales	Oxalobacteraceae	Janthinobacterium	unclassified Janthinobacterium	Janthinobacterium sp. 13
11	cellular organisms	Bacteria	Proteobacteria	Betaproteobacteria	Burkholderiales	Oxalobacteraceae	Duganella	unclassified Duganella
11	cellular organisms	Bacteria	Proteobacteria	Alphaproteobacteria	unclassified Alphaproteobacteria	Alphaproteobacteria bacterium
11	cellular organisms	Bacteria	Proteobacteria	Alphaproteobacteria	Sphingomonadales	Sphingomonadaceae	Novosphingobium	unclassified Novosphingobium
11	cellular organisms	Bacteria	Proteobacteria	Alphaproteobacteria	Rhodobacterales	Rhodobacteraceae	Paracoccus	Paracoccus aeridis
11	cellular organisms	Bacteria	Proteobacteria	Alphaproteobacteria	Rhizobiales	Rhizobiaceae	Sinorhizobium/Ensifer group	Sinorhizobium	Sinorhizobium fredii group	Sinorhizobium fredii
11	cellular organisms	Bacteria	Proteobacteria	Alphaproteobacteria	Rhizobiales	Rhizobiaceae	Rhizobium/Agrobacterium group	Rhizobium
11	cellular organisms	Bacteria	Proteobacteria	Alphaproteobacteria	Rhizobiales	Brucellaceae	Ochrobactrum	unclassified Ochrobactrum	Ochrobactrum sp. BH3
10	cellular organisms	Bacteria	Proteobacteria	Gammaproteobacteria	Enterobacterales	Pectobacteriaceae	Dickeya	Dickeya zeae
10	cellular organisms	Bacteria	Proteobacteria	Gammaproteobacteria	Enterobacterales	Pectobacteriaceae	Dickeya	Dickeya dianthicola
10	cellular organisms	Bacteria	Proteobacteria	Gammaproteobacteria	Enterobacterales	Enterobacteriaceae	Escherichia	Escherichia fergusonii
10	cellular organisms	Bacteria	Proteobacteria	Gammaproteobacteria	Chromatiales	Chromatiaceae	Candidatus Nitrosoglobus	Candidatus Nitrosoglobus terrae
10	cellular organisms	Bacteria	Proteobacteria	Betaproteobacteria	environmental samples	uncultured beta proteobacterium CBNPD1 BAC clone 578
10	cellular organisms	Bacteria	Proteobacteria	Betaproteobacteria	Burkholderiales	Comamonadaceae	Comamonas
10	cellular organisms	Bacteria	Proteobacteria	Alphaproteobacteria	environmental samples	uncultured alpha proteobacterium HF0070_14E07
10	cellular organisms	Bacteria	Proteobacteria	Alphaproteobacteria	Sphingomonadales	Sphingomonadaceae	Sphingobium
10	cellular organisms	Bacteria	Proteobacteria	Alphaproteobacteria	Rhodospirillales	Rhodospirillales incertae sedis	Enhydrobacter	unclassified Enhydrobacter	Enhydrobacter sp. AX1
10	cellular organisms	Bacteria	Proteobacteria	Alphaproteobacteria	Rhodobacterales	Rhodobacteraceae	Rhodobacter	Rhodobacter sediminicola
10	cellular organisms	Bacteria	Proteobacteria	Alphaproteobacteria	Rhizobiales	Rhizobiaceae	Rhizobium/Agrobacterium group	Rhizobium	Rhizobium phaseoli
10	cellular organisms	Bacteria	Proteobacteria	Alphaproteobacteria	Rhizobiales	Phyllobacteriaceae	Mesorhizobium	unclassified Mesorhizobium	Mesorhizobium sp. 65-26
10	cellular organisms	Bacteria	Proteobacteria	Alphaproteobacteria	Rhizobiales	Phyllobacteriaceae	Mesorhizobium	Mesorhizobium qingshengii
10	cellular organisms	Bacteria	Proteobacteria	Alphaproteobacteria	Rhizobiales	Brucellaceae	Ochrobactrum	unclassified Ochrobactrum
9	cellular organisms	Bacteria	Proteobacteria	Gammaproteobacteria	Pseudomonadales	Pseudomonadaceae	Pseudomonas	unclassified Pseudomonas	Pseudomonas sp. 22 E 5
9	cellular organisms	Bacteria	Proteobacteria	Gammaproteobacteria	Pseudomonadales	Pseudomonadaceae	Pseudomonas	Pseudomonas syringae group
9	cellular organisms	Bacteria	Proteobacteria	Gammaproteobacteria	Pseudomonadales	Moraxellaceae	Acinetobacter	Acinetobacter towneri	Acinetobacter towneri DSM 14962 = CIP 107472
9	cellular organisms	Bacteria	Proteobacteria	Gammaproteobacteria	Pseudomonadales	Moraxellaceae	Acinetobacter	Acinetobacter lwoffii
9	cellular organisms	Bacteria	Proteobacteria	Gammaproteobacteria	Pseudomonadales	Moraxellaceae
9	cellular organisms	Bacteria	Proteobacteria	Gammaproteobacteria	Oceanospirillales	Halomonadaceae	Halomonas	Halomonas heilongjiangensis
9	cellular organisms	Bacteria	Proteobacteria	Gammaproteobacteria	Enterobacterales	Erwiniaceae	Pantoea	Pantoea vagans
9	cellular organisms	Bacteria	Proteobacteria	Gammaproteobacteria	Alteromonadales	Shewanellaceae	Shewanella	Shewanella algae
9	cellular organisms	Bacteria	Proteobacteria	Gammaproteobacteria	Aeromonadales	Aeromonadaceae	Aeromonas	Aeromonas jandaei
9	cellular organisms	Bacteria	Proteobacteria	Betaproteobacteria	Burkholderiales	Oxalobacteraceae	Janthinobacterium	unclassified Janthinobacterium	Janthinobacterium sp. BJB303
9	cellular organisms	Bacteria	Proteobacteria	Betaproteobacteria	Burkholderiales	Oxalobacteraceae	Janthinobacterium	unclassified Janthinobacterium	Janthinobacterium sp. 35
9	cellular organisms	Bacteria	Proteobacteria	Betaproteobacteria	Burkholderiales	Comamonadaceae	Variovorax	unclassified Variovorax	Variovorax sp. PMC12
9	cellular organisms	Bacteria	Proteobacteria	Betaproteobacteria	Burkholderiales	Burkholderiales genera incertae sedis	Tepidimonas	Tepidimonas fonticaldi
9	cellular organisms	Bacteria	Proteobacteria	Betaproteobacteria	Burkholderiales	Burkholderiaceae	Burkholderia	pseudomallei group	Burkholderia pseudomallei
9	cellular organisms	Bacteria	Proteobacteria	Alphaproteobacteria	Rhodospirillales	Acetobacteraceae	Gluconobacter	unclassified Gluconobacter	Gluconobacter sp. AC10
9	cellular organisms	Bacteria	Proteobacteria	Alphaproteobacteria	Rhodospirillales	Acetobacteraceae	Acidiphilium	Acidiphilium multivorum	Acidiphilium multivorum AIU301
9	cellular organisms	Bacteria	Proteobacteria	Alphaproteobacteria	Rhizobiales	Xanthobacteraceae	Pseudolabrys	Pseudolabrys taiwanensis
9	cellular organisms	Bacteria	Proteobacteria	Alphaproteobacteria	Rhizobiales	Phyllobacteriaceae	Mesorhizobium	unclassified Mesorhizobium	Mesorhizobium sp. M7A.F.Ca.US.008.03.1.1
9	cellular organisms	Bacteria	Proteobacteria	Alphaproteobacteria	Rhizobiales	Methylobacteriaceae	Methylobacterium	unclassified Methylobacterium	Methylobacterium sp. WL64
9	cellular organisms	Bacteria	Proteobacteria	Alphaproteobacteria	Rhizobiales	Methylobacteriaceae	Methylobacterium	unclassified Methylobacterium
9	cellular organisms	Bacteria	Proteobacteria	Alphaproteobacteria	Rhizobiales	Brucellaceae	Ochrobactrum	Ochrobactrum pseudogrignonense
9	cellular organisms	Bacteria	Proteobacteria	Alphaproteobacteria	Rhizobiales	Brucellaceae	Ochrobactrum	Ochrobactrum gallinifaecis
9	cellular organisms	Bacteria	Proteobacteria	Alphaproteobacteria	Rhizobiales	Bradyrhizobiaceae	Bradyrhizobium	Bradyrhizobium icense
9	cellular organisms	Bacteria	Proteobacteria	Alphaproteobacteria	Caulobacterales	Caulobacteraceae	Caulobacter	unclassified Caulobacter	Caulobacter sp. 602-2
8	cellular organisms	Bacteria	Proteobacteria	Gammaproteobacteria	Xanthomonadales	Rhodanobacteraceae	Dyella	unclassified Dyella	Dyella sp. C9
8	cellular organisms	Bacteria	Proteobacteria	Gammaproteobacteria	Vibrionales	Vibrionaceae	Vibrio	Vibrio ouci
8	cellular organisms	Bacteria	Proteobacteria	Gammaproteobacteria	Pseudomonadales	Pseudomonadaceae	Pseudomonas	unclassified Pseudomonas	Pseudomonas sp. KBS0710
8	cellular organisms	Bacteria	Proteobacteria	Gammaproteobacteria	Pseudomonadales	Pseudomonadaceae	Pseudomonas	Pseudomonas syringae group	Pseudomonas syringae group genomosp. 2	Pseudomonas savastanoi
8	cellular organisms	Bacteria	Proteobacteria	Gammaproteobacteria	Pseudomonadales	Moraxellaceae	Acinetobacter	unclassified Acinetobacter	Acinetobacter sp. Q66-1
8	cellular organisms	Bacteria	Proteobacteria	Gammaproteobacteria	Pseudomonadales	Moraxellaceae	Acinetobacter	Acinetobacter soli
8	cellular organisms	Bacteria	Proteobacteria	Gammaproteobacteria	Alteromonadales	Alteromonadaceae	Alteromonas	unclassified Alteromonas	Alteromonas sp. KUL150
8	cellular organisms	Bacteria	Proteobacteria	Betaproteobacteria	Burkholderiales	Oxalobacteraceae	Janthinobacterium	unclassified Janthinobacterium	Janthinobacterium sp. FT58W
8	cellular organisms	Bacteria	Proteobacteria	Betaproteobacteria	Burkholderiales	Oxalobacteraceae	Janthinobacterium	Janthinobacterium svalbardensis
8	cellular organisms	Bacteria	Proteobacteria	Betaproteobacteria	Burkholderiales	Comamonadaceae	Variovorax	unclassified Variovorax	Variovorax sp. SCN 67-20
8	cellular organisms	Bacteria	Proteobacteria	Betaproteobacteria	Burkholderiales	Comamonadaceae	Pelomonas	Pelomonas saccharophila
8	cellular organisms	Bacteria	Proteobacteria	Alphaproteobacteria	Sphingomonadales	Sphingomonadaceae	Novosphingobium	unclassified Novosphingobium	Novosphingobium sp. PP1Y
8	cellular organisms	Bacteria	Proteobacteria	Alphaproteobacteria	Sphingomonadales	Erythrobacteraceae	Erythrobacter/Porphyrobacter group	Erythrobacter	Erythrobacter dokdonensis
8	cellular organisms	Bacteria	Proteobacteria	Alphaproteobacteria	Rhodospirillales	Rhodospirillales incertae sedis	Enhydrobacter	unclassified Enhydrobacter	Enhydrobacter sp. 8BJ
8	cellular organisms	Bacteria	Proteobacteria	Alphaproteobacteria	Rhodospirillales	Rhodospirillales incertae sedis	Enhydrobacter	Enhydrobacter aerosaccus	Enhydrobacter aerosaccus SK60
8	cellular organisms	Bacteria	Proteobacteria	Alphaproteobacteria	Rhodospirillales	Acetobacteraceae	Komagataeibacter	Komagataeibacter hansenii
8	cellular organisms	Bacteria	Proteobacteria	Alphaproteobacteria	Rhodobacterales	Rhodobacteraceae	Roseibium	unclassified Roseibium	Roseibium sp. TrichSKD4
8	cellular organisms	Bacteria	Proteobacteria	Alphaproteobacteria	Rhodobacterales	Rhodobacteraceae	Pseudooceanicola	Pseudooceanicola lipolyticus
8	cellular organisms	Bacteria	Proteobacteria	Alphaproteobacteria	Rhodobacterales	Rhodobacteraceae	Paracoccus
8	cellular organisms	Bacteria	Proteobacteria	Alphaproteobacteria	Rhizobiales	Rhizobiaceae	Shinella	unclassified Shinella	Shinella sp. JR1-6
8	cellular organisms	Bacteria	Proteobacteria	Alphaproteobacteria	Rhizobiales	Rhizobiaceae	Rhizobium/Agrobacterium group	Rhizobium	unclassified Rhizobium	Rhizobium sp. S-93
8	cellular organisms	Bacteria	Proteobacteria	Alphaproteobacteria	Rhizobiales	Phyllobacteriaceae	Phyllobacterium	unclassified Phyllobacterium
8	cellular organisms	Bacteria	Proteobacteria	Alphaproteobacteria	Rhizobiales	Phyllobacteriaceae	Mesorhizobium	Mesorhizobium kowhaii
7	cellular organisms	Bacteria	Proteobacteria	delta/epsilon subdivisions	Deltaproteobacteria	Desulfobacterales	unclassified Desulfobacterales	Desulfobacterales bacterium RIFOXYA12_FULL_46_15
7	cellular organisms	Bacteria	Proteobacteria	Hydrogenophilalia	Hydrogenophilales	Hydrogenophilaceae	Tepidiphilus
7	cellular organisms	Bacteria	Proteobacteria	Gammaproteobacteria	Pseudomonadales	Pseudomonadaceae	Pseudomonas	unclassified Pseudomonas	Pseudomonas sp. 2822-15
7	cellular organisms	Bacteria	Proteobacteria	Gammaproteobacteria	Pseudomonadales	Pseudomonadaceae	Pseudomonas	Pseudomonas putida group	Pseudomonas monteilii
7	cellular organisms	Bacteria	Proteobacteria	Gammaproteobacteria	Pseudomonadales	Pseudomonadaceae	Pseudomonas	Pseudomonas antarctica
7	cellular organisms	Bacteria	Proteobacteria	Gammaproteobacteria	Pseudomonadales	Moraxellaceae	Acinetobacter	Acinetobacter junii
7	cellular organisms	Bacteria	Proteobacteria	Gammaproteobacteria	Pseudomonadales	Moraxellaceae	Acinetobacter	Acinetobacter calcoaceticus/baumannii complex	Acinetobacter lactucae
7	cellular organisms	Bacteria	Proteobacteria	Gammaproteobacteria	Oceanospirillales	Halomonadaceae
7	cellular organisms	Bacteria	Proteobacteria	Gammaproteobacteria	Enterobacterales	Hafniaceae	Edwardsiella	Edwardsiella tarda
7	cellular organisms	Bacteria	Proteobacteria	Gammaproteobacteria	Enterobacterales	Enterobacteriaceae	Shigella	Shigella flexneri
7	cellular organisms	Bacteria	Proteobacteria	Gammaproteobacteria	Enterobacterales	Enterobacteriaceae	Klebsiella	Klebsiella oxytoca
7	cellular organisms	Bacteria	Proteobacteria	Gammaproteobacteria	Enterobacterales	Enterobacteriaceae	Klebsiella	Klebsiella michiganensis
7	cellular organisms	Bacteria	Proteobacteria	Gammaproteobacteria	Alteromonadales	Pseudoalteromonadaceae	Pseudoalteromonas	unclassified Pseudoalteromonas	Pseudoalteromonas sp. NZS71
7	cellular organisms	Bacteria	Proteobacteria	Betaproteobacteria	Neisseriales	Neisseriaceae	Neisseria	Neisseria meningitidis
7	cellular organisms	Bacteria	Proteobacteria	Betaproteobacteria	Neisseriales	Neisseriaceae	Neisseria	Neisseria gonorrhoeae
7	cellular organisms	Bacteria	Proteobacteria	Betaproteobacteria	Burkholderiales	Oxalobacteraceae	Massilia	unclassified Massilia
7	cellular organisms	Bacteria	Proteobacteria	Betaproteobacteria	Burkholderiales	Oxalobacteraceae	Janthinobacterium	Janthinobacterium agaricidamnosum
7	cellular organisms	Bacteria	Proteobacteria	Betaproteobacteria	Burkholderiales	Burkholderiaceae	Cupriavidus	Cupriavidus taiwanensis
7	cellular organisms	Bacteria	Proteobacteria	Alphaproteobacteria	Sphingomonadales	Sphingomonadaceae	Novosphingobium
7	cellular organisms	Bacteria	Proteobacteria	Alphaproteobacteria	Sphingomonadales
7	cellular organisms	Bacteria	Proteobacteria	Alphaproteobacteria	Rhodospirillales	Rhodospirillales incertae sedis	Enhydrobacter	Enhydrobacter aerosaccus
7	cellular organisms	Bacteria	Proteobacteria	Alphaproteobacteria	Rhodospirillales	Acetobacteraceae	Komagataeibacter	Komagataeibacter nataicola
7	cellular organisms	Bacteria	Proteobacteria	Alphaproteobacteria	Rhodospirillales	Acetobacteraceae	Acetobacter	Acetobacter pomorum	Acetobacter pomorum DM001
7	cellular organisms	Bacteria	Proteobacteria	Alphaproteobacteria	Rhodobacterales	Rhodobacteraceae	Thalassobius	unclassified Thalassobius	Thalassobius sp. ZQ172
7	cellular organisms	Bacteria	Proteobacteria	Alphaproteobacteria	Rhodobacterales	Rhodobacteraceae	Paracoccus	Paracoccus yeei
7	cellular organisms	Bacteria	Proteobacteria	Alphaproteobacteria	Rhodobacterales	Rhodobacteraceae	Oceanicella	unclassified Oceanicella	Oceanicella sp. SM1341
7	cellular organisms	Bacteria	Proteobacteria	Alphaproteobacteria	Rhizobiales	Phyllobacteriaceae	Mesorhizobium	unclassified Mesorhizobium	Mesorhizobium sp. STM 4661
7	cellular organisms	Bacteria	Proteobacteria	Alphaproteobacteria	Rhizobiales	Phyllobacteriaceae	Mesorhizobium	Mesorhizobium caraganae
7	cellular organisms	Bacteria	Proteobacteria	Alphaproteobacteria	Rhizobiales	Phyllobacteriaceae	Mesorhizobium	Mesorhizobium amorphae
7	cellular organisms	Bacteria	Proteobacteria	Alphaproteobacteria	Rhizobiales	Brucellaceae	Brucella	Brucella suis	Brucella suis bv. 3	Brucella suis bv. 3 str. 686
7	cellular organisms	Bacteria	Proteobacteria	Alphaproteobacteria	Rhizobiales	Brucellaceae	Brucella	Brucella pinnipedialis	Brucella pinnipedialis M163/99/10
7	cellular organisms	Bacteria	Proteobacteria	Alphaproteobacteria	Rhizobiales	Brucellaceae	Brucella	Brucella intermedia
7	cellular organisms	Bacteria	Proteobacteria	Alphaproteobacteria	Pelagibacterales	Pelagibacteraceae	Candidatus Pelagibacter	unclassified Candidatus Pelagibacter	Candidatus Pelagibacter sp. HTCC7211
6	cellular organisms	Bacteria	Proteobacteria	Gammaproteobacteria	Xanthomonadales	Xanthomonadaceae	Pseudoxanthomonas	unclassified Pseudoxanthomonas	Pseudoxanthomonas sp. J35
6	cellular organisms	Bacteria	Proteobacteria	Gammaproteobacteria	Vibrionales	Vibrionaceae	Vibrio	Vibrio viridaestus
6	cellular organisms	Bacteria	Proteobacteria	Gammaproteobacteria	Vibrionales	Vibrionaceae	Vibrio
6	cellular organisms	Bacteria	Proteobacteria	Gammaproteobacteria	Pseudomonadales	Pseudomonadaceae	Pseudomonas	unclassified Pseudomonas	Pseudomonas sp. 8AS
6	cellular organisms	Bacteria	Proteobacteria	Gammaproteobacteria	Pseudomonadales	Pseudomonadaceae	Pseudomonas	Pseudomonas simiae
6	cellular organisms	Bacteria	Proteobacteria	Gammaproteobacteria	Pseudomonadales	Pseudomonadaceae	Pseudomonas	Pseudomonas humi
6	cellular organisms	Bacteria	Proteobacteria	Gammaproteobacteria	Pseudomonadales	Pseudomonadaceae	Pseudomonas	Pseudomonas fluorescens group	Pseudomonas synxantha
6	cellular organisms	Bacteria	Proteobacteria	Gammaproteobacteria	Pseudomonadales	Pseudomonadaceae	Pseudomonas	Pseudomonas brassicacearum
6	cellular organisms	Bacteria	Proteobacteria	Gammaproteobacteria	Pseudomonadales	Moraxellaceae	unclassified Moraxellaceae	Moraxellaceae bacterium 17A
6	cellular organisms	Bacteria	Proteobacteria	Gammaproteobacteria	Pseudomonadales	Moraxellaceae	Acinetobacter	unclassified Acinetobacter	Acinetobacter sp. YH01015
6	cellular organisms	Bacteria	Proteobacteria	Gammaproteobacteria	Oceanospirillales	Halomonadaceae	Halomonas	Halomonas muralis
6	cellular organisms	Bacteria	Proteobacteria	Gammaproteobacteria	Nevskiales	Steroidobacteraceae	Steroidobacter	unclassified Steroidobacter	Steroidobacter sp. SA29-B
6	cellular organisms	Bacteria	Proteobacteria	Gammaproteobacteria	Enterobacterales	Pectobacteriaceae	Pectobacterium	Pectobacterium brasiliense
6	cellular organisms	Bacteria	Proteobacteria	Gammaproteobacteria	Enterobacterales	Enterobacteriaceae	unclassified Enterobacteriaceae
6	cellular organisms	Bacteria	Proteobacteria	Gammaproteobacteria	Enterobacterales	Enterobacteriaceae	Salmonella	unclassified Salmonella	Salmonella sp. gx-h1
6	cellular organisms	Bacteria	Proteobacteria	Gammaproteobacteria	Enterobacterales	Enterobacteriaceae	Salmonella	unclassified Salmonella	Salmonella sp. gx-f8
6	cellular organisms	Bacteria	Proteobacteria	Gammaproteobacteria	Enterobacterales	Enterobacteriaceae	Salmonella	unclassified Salmonella	Salmonella sp. S152_61454
6	cellular organisms	Bacteria	Proteobacteria	Gammaproteobacteria	Enterobacterales	Enterobacteriaceae	Enterobacter	Enterobacter cloacae complex	Enterobacter cloacae
6	cellular organisms	Bacteria	Proteobacteria	Gammaproteobacteria	Enterobacterales	Enterobacterales incertae sedis	Plesiomonas	Plesiomonas shigelloides
6	cellular organisms	Bacteria	Proteobacteria	Gammaproteobacteria	Alteromonadales	Idiomarinaceae	Pseudidiomarina	Pseudidiomarina aestuarii
6	cellular organisms	Bacteria	Proteobacteria	Gammaproteobacteria	Alteromonadales	Colwelliaceae	Colwellia	Colwellia mytili
6	cellular organisms	Bacteria	Proteobacteria	Betaproteobacteria	Rhodocyclales	Azonexaceae	Dechloromonas	unclassified Dechloromonas	Dechloromonas sp. H13
6	cellular organisms	Bacteria	Proteobacteria	Betaproteobacteria	Nitrosomonadales	Nitrosomonadaceae	environmental samples	uncultured beta proteobacterium HF0010_04H24
6	cellular organisms	Bacteria	Proteobacteria	Betaproteobacteria	Neisseriales	Chromobacteriaceae	Paludibacterium	Paludibacterium purpuratum
6	cellular organisms	Bacteria	Proteobacteria	Betaproteobacteria	Burkholderiales	unclassified Burkholderiales	Burkholderiales bacterium 8X
6	cellular organisms	Bacteria	Proteobacteria	Betaproteobacteria	Burkholderiales	Oxalobacteraceae	Janthinobacterium	unclassified Janthinobacterium	Janthinobacterium sp. ROICE36
6	cellular organisms	Bacteria	Proteobacteria	Betaproteobacteria	Burkholderiales	Comamonadaceae	Variovorax	unclassified Variovorax	Variovorax sp. 3P27G3
6	cellular organisms	Bacteria	Proteobacteria	Betaproteobacteria	Burkholderiales	Comamonadaceae	Delftia	Delftia acidovorans	Delftia acidovorans SPH-1
6	cellular organisms	Bacteria	Proteobacteria	Betaproteobacteria	Burkholderiales	Alcaligenaceae	Bordetella	Bordetella pertussis
6	cellular organisms	Bacteria	Proteobacteria	Alphaproteobacteria	environmental samples	uncultured alpha proteobacterium HF0130_06E21
6	cellular organisms	Bacteria	Proteobacteria	Alphaproteobacteria	Sphingomonadales	Sphingomonadaceae	Sphingomonas	unclassified Sphingomonas	Sphingomonas sp. IC081
6	cellular organisms	Bacteria	Proteobacteria	Alphaproteobacteria	Rhodospirillales	Acetobacteraceae	Gluconobacter
6	cellular organisms	Bacteria	Proteobacteria	Alphaproteobacteria	Rhizobiales	Rhizobiaceae	Rhizobium/Agrobacterium group	Agrobacterium	Agrobacterium rhizogenes
6	cellular organisms	Bacteria	Proteobacteria	Alphaproteobacteria	Rhizobiales	Phyllobacteriaceae	Mesorhizobium	unclassified Mesorhizobium	Mesorhizobium sp. B2-3-4
6	cellular organisms	Bacteria	Proteobacteria	Alphaproteobacteria	Rhizobiales	Phyllobacteriaceae	Mesorhizobium	unclassified Mesorhizobium	Mesorhizobium sp. 131-2-1
6	cellular organisms	Bacteria	Proteobacteria	Alphaproteobacteria	Rhizobiales	Brucellaceae	Ochrobactrum	unclassified Ochrobactrum	Ochrobactrum sp. Marseille-Q0166
6	cellular organisms	Bacteria	Proteobacteria	Alphaproteobacteria	Rhizobiales	Brucellaceae	Ochrobactrum	Ochrobactrum thiophenivorans
6	cellular organisms	Bacteria	Proteobacteria	Alphaproteobacteria	Rhizobiales	Brucellaceae	Ochrobactrum	Ochrobactrum pecoris
6	cellular organisms	Bacteria	Proteobacteria	Alphaproteobacteria	Rhizobiales	Brucellaceae	Brucella	Brucella intermedia	Ochrobactrum intermedium LMG 3301
6	cellular organisms	Bacteria	Proteobacteria	Alphaproteobacteria	Rhizobiales	Bradyrhizobiaceae	unclassified Bradyrhizobiaceae	Bradyrhizobiaceae bacterium PARB1
5	cellular organisms	Bacteria	Proteobacteria	delta/epsilon subdivisions	Epsilonproteobacteria	Campylobacterales	Campylobacteraceae	Campylobacter	Campylobacter jejuni	Campylobacter jejuni subsp. jejuni	Campylobacter jejuni subsp. jejuni 1336
5	cellular organisms	Bacteria	Proteobacteria	delta/epsilon subdivisions	Deltaproteobacteria	Desulfovibrionales	Desulfovibrionaceae	Desulfovibrio	unclassified Desulfovibrio	Desulfovibrio sp. JC022
5	cellular organisms	Bacteria	Proteobacteria	delta/epsilon subdivisions	Deltaproteobacteria	Desulfobacterales	Desulfobacteraceae	Desulfococcus	Desulfococcus multivorans
5	cellular organisms	Bacteria	Proteobacteria	Gammaproteobacteria	Xanthomonadales	Xanthomonadaceae	Xanthomonas	Xanthomonas oryzae
5	cellular organisms	Bacteria	Proteobacteria	Gammaproteobacteria	Xanthomonadales	Xanthomonadaceae	Vulcaniibacterium	Vulcaniibacterium thermophilum
5	cellular organisms	Bacteria	Proteobacteria	Gammaproteobacteria	Xanthomonadales	Xanthomonadaceae	Pseudoxanthomonas
5	cellular organisms	Bacteria	Proteobacteria	Gammaproteobacteria	Xanthomonadales	Rhodanobacteraceae	Oleiagrimonas	unclassified Oleiagrimonas	Oleiagrimonas sp. C23AA
5	cellular organisms	Bacteria	Proteobacteria	Gammaproteobacteria	Vibrionales	Vibrionaceae	Vibrio	Vibrio toranzoniae
5	cellular organisms	Bacteria	Proteobacteria	Gammaproteobacteria	Pseudomonadales	Pseudomonadaceae	Pseudomonas	Pseudomonas panacis
5	cellular organisms	Bacteria	Proteobacteria	Gammaproteobacteria	Pseudomonadales	Pseudomonadaceae	Pseudomonas	Pseudomonas fluorescens group	Pseudomonas azotoformans
5	cellular organisms	Bacteria	Proteobacteria	Gammaproteobacteria	Pseudomonadales	Moraxellaceae	Moraxella	Moraxella atlantae
5	cellular organisms	Bacteria	Proteobacteria	Gammaproteobacteria	Pseudomonadales	Moraxellaceae	Acinetobacter	unclassified Acinetobacter	Acinetobacter sp. YH12091
5	cellular organisms	Bacteria	Proteobacteria	Gammaproteobacteria	Pasteurellales	Pasteurellaceae	Pasteurella	Pasteurella multocida
5	cellular organisms	Bacteria	Proteobacteria	Gammaproteobacteria	Oceanospirillales	Halomonadaceae	Halomonas	Halomonas titanicae	Halomonas titanicae BH1
5	cellular organisms	Bacteria	Proteobacteria	Gammaproteobacteria	Gammaproteobacteria incertae sedis	sulfur-oxidizing symbionts	Bathymodiolus azoricus thioautotrophic gill symbiont
5	cellular organisms	Bacteria	Proteobacteria	Gammaproteobacteria	Enterobacterales	Enterobacteriaceae	Salmonella	unclassified Salmonella	Salmonella sp. zj-h16
5	cellular organisms	Bacteria	Proteobacteria	Gammaproteobacteria	Enterobacterales	Enterobacteriaceae	Salmonella	Salmonella enterica	Salmonella enterica subsp. enterica	Salmonella enterica subsp. enterica serovar Derby
5	cellular organisms	Bacteria	Proteobacteria	Gammaproteobacteria	Alteromonadales	Ferrimonadaceae	Paraferrimonas	unclassified Paraferrimonas	Paraferrimonas sp. SM1919
5	cellular organisms	Bacteria	Proteobacteria	Betaproteobacteria	Nitrosomonadales	Methylophilaceae	Novimethylophilus	Novimethylophilus kurashikiensis
5	cellular organisms	Bacteria	Proteobacteria	Betaproteobacteria	Neisseriales	Neisseriaceae	Neisseria
5	cellular organisms	Bacteria	Proteobacteria	Betaproteobacteria	Neisseriales	Chromobacteriaceae	Gulbenkiania	Gulbenkiania mobilis
5	cellular organisms	Bacteria	Proteobacteria	Betaproteobacteria	Burkholderiales	Oxalobacteraceae	Rugamonas	unclassified Rugamonas	Rugamonas sp. FT103W
5	cellular organisms	Bacteria	Proteobacteria	Betaproteobacteria	Burkholderiales	Oxalobacteraceae	Janthinobacterium	unclassified Janthinobacterium	Janthinobacterium sp. MP5059B
5	cellular organisms	Bacteria	Proteobacteria	Betaproteobacteria	Burkholderiales	Oxalobacteraceae	Janthinobacterium	unclassified Janthinobacterium	Janthinobacterium sp. 78
5	cellular organisms	Bacteria	Proteobacteria	Betaproteobacteria	Burkholderiales	Oxalobacteraceae	Janthinobacterium	unclassified Janthinobacterium	Janthinobacterium sp. 67
5	cellular organisms	Bacteria	Proteobacteria	Betaproteobacteria	Burkholderiales	Oxalobacteraceae	Janthinobacterium	Janthinobacterium psychrotolerans
5	cellular organisms	Bacteria	Proteobacteria	Betaproteobacteria	Burkholderiales	Oxalobacteraceae	Herminiimonas	Herminiimonas contaminans
5	cellular organisms	Bacteria	Proteobacteria	Betaproteobacteria	Burkholderiales	Burkholderiaceae	Ralstonia	Ralstonia insidiosa
5	cellular organisms	Bacteria	Proteobacteria	Betaproteobacteria	Burkholderiales	Alcaligenaceae	Bordetella
5	cellular organisms	Bacteria	Proteobacteria	Betaproteobacteria	Burkholderiales	Alcaligenaceae	Achromobacter	Achromobacter ruhlandii
5	cellular organisms	Bacteria	Proteobacteria	Alphaproteobacteria	Rickettsiales	Rickettsiaceae	Rickettsieae	Rickettsia
5	cellular organisms	Bacteria	Proteobacteria	Alphaproteobacteria	Rickettsiales	Anaplasmataceae	Anaplasma	phagocytophilum group	Anaplasma phagocytophilum
5	cellular organisms	Bacteria	Proteobacteria	Alphaproteobacteria	Rhodospirillales	unclassified Rhodospirillales	Rhodospirillales bacterium
5	cellular organisms	Bacteria	Proteobacteria	Alphaproteobacteria	Rhodospirillales	environmental samples	uncultured Rhodospirillales bacterium HF4000_24M03
5	cellular organisms	Bacteria	Proteobacteria	Alphaproteobacteria	Rhodospirillales	Rhodospirillaceae	Azospirillum	Azospirillum lipoferum	Azospirillum lipoferum 4B
5	cellular organisms	Bacteria	Proteobacteria	Alphaproteobacteria	Rhodospirillales	Rhodospirillaceae	Azospirillum	Azospirillum brasilense
5	cellular organisms	Bacteria	Proteobacteria	Alphaproteobacteria	Rhodospirillales	Acetobacteraceae	Acetobacter
5	cellular organisms	Bacteria	Proteobacteria	Alphaproteobacteria	Rhodospirillales
5	cellular organisms	Bacteria	Proteobacteria	Alphaproteobacteria	Rhodobacterales	Rhodobacteraceae	Rhodovulum	Rhodovulum sulfidophilum
5	cellular organisms	Bacteria	Proteobacteria	Alphaproteobacteria	Rhodobacterales	Rhodobacteraceae	Paracoccus	Paracoccus aerius
5	cellular organisms	Bacteria	Proteobacteria	Alphaproteobacteria	Rhodobacterales	Rhodobacteraceae
5	cellular organisms	Bacteria	Proteobacteria	Alphaproteobacteria	Rhizobiales	Rhizobiaceae	Rhizobium/Agrobacterium group	Rhizobium	unclassified Rhizobium
5	cellular organisms	Bacteria	Proteobacteria	Alphaproteobacteria	Rhizobiales	Rhizobiaceae	Rhizobium/Agrobacterium group	Pseudorhizobium	Pseudorhizobium halotolerans
5	cellular organisms	Bacteria	Proteobacteria	Alphaproteobacteria	Rhizobiales	Rhizobiaceae	Rhizobium/Agrobacterium group	Pseudorhizobium	Pseudorhizobium banfieldiae
5	cellular organisms	Bacteria	Proteobacteria	Alphaproteobacteria	Rhizobiales	Phyllobacteriaceae	Phyllobacterium	unclassified Phyllobacterium	Phyllobacterium sp. 628
5	cellular organisms	Bacteria	Proteobacteria	Alphaproteobacteria	Rhizobiales	Phyllobacteriaceae	Mesorhizobium	unclassified Mesorhizobium	Mesorhizobium sp. CCANP35
5	cellular organisms	Bacteria	Proteobacteria	Alphaproteobacteria	Rhizobiales	Phyllobacteriaceae	Chelativorans	unclassified Chelativorans	Chelativorans sp. ZYF759
5	cellular organisms	Bacteria	Proteobacteria	Alphaproteobacteria	Rhizobiales	Methylobacteriaceae
5	cellular organisms	Bacteria	Proteobacteria	Alphaproteobacteria	Rhizobiales	Brucellaceae	Ochrobactrum	unclassified Ochrobactrum	Ochrobactrum sp. MYb68
5	cellular organisms	Bacteria	Proteobacteria	Alphaproteobacteria	Rhizobiales	Brucellaceae	Ochrobactrum	Ochrobactrum pituitosum
5	cellular organisms	Bacteria	Proteobacteria	Alphaproteobacteria	Rhizobiales	Bradyrhizobiaceae	Tardiphaga
5	cellular organisms	Bacteria	Proteobacteria	Alphaproteobacteria	Rhizobiales	Bradyrhizobiaceae	Bradyrhizobium	Bradyrhizobium cosmicum
5	cellular organisms	Bacteria	Proteobacteria	Alphaproteobacteria	Caulobacterales	Caulobacteraceae	Brevundimonas	unclassified Brevundimonas	Brevundimonas sp.
5	cellular organisms	Bacteria	Proteobacteria	Alphaproteobacteria	Alphaproteobacteria incertae sedis	Micavibrio	Micavibrio aeruginosavorus
4	cellular organisms	Bacteria	Proteobacteria	delta/epsilon subdivisions	Deltaproteobacteria	unclassified Deltaproteobacteria
4	cellular organisms	Bacteria	Proteobacteria	delta/epsilon subdivisions	Deltaproteobacteria	Myxococcales	Sorangiineae	Polyangiaceae	Sorangium	Sorangium cellulosum
4	cellular organisms	Bacteria	Proteobacteria	delta/epsilon subdivisions	Deltaproteobacteria	Myxococcales	Cystobacterineae	Myxococcaceae	Corallococcus	Corallococcus interemptor
4	cellular organisms	Bacteria	Proteobacteria	Hydrogenophilalia	Hydrogenophilales	Hydrogenophilaceae	Hydrogenophilus	Hydrogenophilus thermoluteolus
4	cellular organisms	Bacteria	Proteobacteria	Gammaproteobacteria	Xanthomonadales	Xanthomonadaceae	Xanthomonas	Xanthomonas phaseoli
4	cellular organisms	Bacteria	Proteobacteria	Gammaproteobacteria	Xanthomonadales	Xanthomonadaceae	Xanthomonas	Xanthomonas fragariae
4	cellular organisms	Bacteria	Proteobacteria	Gammaproteobacteria	Xanthomonadales	Rhodanobacteraceae	Fulvimonas	Fulvimonas soli
4	cellular organisms	Bacteria	Proteobacteria	Gammaproteobacteria	Vibrionales	Vibrionaceae	Vibrio	unclassified Vibrio	Vibrio sp. UCD-FRSSP16_30
4	cellular organisms	Bacteria	Proteobacteria	Gammaproteobacteria	Thiotrichales	Thiotrichaceae	Leucothrix	Leucothrix sargassi
4	cellular organisms	Bacteria	Proteobacteria	Gammaproteobacteria	Pseudomonadales	Pseudomonadaceae	Pseudomonas	unclassified Pseudomonas	Pseudomonas sp. PI1
4	cellular organisms	Bacteria	Proteobacteria	Gammaproteobacteria	Pseudomonadales	Pseudomonadaceae	Pseudomonas	unclassified Pseudomonas	Pseudomonas sp. Leaf98
4	cellular organisms	Bacteria	Proteobacteria	Gammaproteobacteria	Pseudomonadales	Pseudomonadaceae	Pseudomonas	Pseudomonas syringae group	Pseudomonas syringae group genomosp. 1	Pseudomonas syringae	Pseudomonas syringae pv. avii
4	cellular organisms	Bacteria	Proteobacteria	Gammaproteobacteria	Pseudomonadales	Pseudomonadaceae	Pseudomonas	Pseudomonas reactans
4	cellular organisms	Bacteria	Proteobacteria	Gammaproteobacteria	Pseudomonadales	Pseudomonadaceae	Pseudomonas	Pseudomonas fluorescens group	Pseudomonas rhodesiae
4	cellular organisms	Bacteria	Proteobacteria	Gammaproteobacteria	Pseudomonadales	Pseudomonadaceae	Pseudomonas	Pseudomonas fluorescens group	Pseudomonas orientalis
4	cellular organisms	Bacteria	Proteobacteria	Gammaproteobacteria	Pseudomonadales	Pseudomonadaceae	Pseudomonas	Pseudomonas extremaustralis
4	cellular organisms	Bacteria	Proteobacteria	Gammaproteobacteria	Pseudomonadales	Pseudomonadaceae	Pseudomonas	Pseudomonas chlororaphis group	Pseudomonas chlororaphis
4	cellular organisms	Bacteria	Proteobacteria	Gammaproteobacteria	Pseudomonadales	Moraxellaceae	Psychrobacter	unclassified Psychrobacter	Psychrobacter sp. NG25
4	cellular organisms	Bacteria	Proteobacteria	Gammaproteobacteria	Pseudomonadales	Moraxellaceae	Alkanindiges	Alkanindiges illinoisensis
4	cellular organisms	Bacteria	Proteobacteria	Gammaproteobacteria	Pseudomonadales	Moraxellaceae	Acinetobacter	unclassified Acinetobacter
4	cellular organisms	Bacteria	Proteobacteria	Gammaproteobacteria	Pasteurellales	Pasteurellaceae
4	cellular organisms	Bacteria	Proteobacteria	Gammaproteobacteria	Methylococcales	Methylococcaceae	unclassified Methylococcaceae	Methylococcaceae bacterium HT1
4	cellular organisms	Bacteria	Proteobacteria	Gammaproteobacteria	Methylococcales	Methylococcaceae	Methylomonas	unclassified Methylomonas	Methylomonas sp. EbA
4	cellular organisms	Bacteria	Proteobacteria	Gammaproteobacteria	Gammaproteobacteria incertae sedis	Candidatus Kentron	unclassified Candidatus Kentron	Candidatus Kentron sp. LFY
4	cellular organisms	Bacteria	Proteobacteria	Gammaproteobacteria	Enterobacterales	Morganellaceae	Providencia	Providencia stuartii	Providencia stuartii ATCC 25827
4	cellular organisms	Bacteria	Proteobacteria	Gammaproteobacteria	Enterobacterales	Enterobacteriaceae	Salmonella	unclassified Salmonella	Salmonella sp. gx-f9
4	cellular organisms	Bacteria	Proteobacteria	Gammaproteobacteria	Enterobacterales	Enterobacteriaceae	Salmonella	unclassified Salmonella	Salmonella sp. S146_54837
4	cellular organisms	Bacteria	Proteobacteria	Gammaproteobacteria	Enterobacterales	Enterobacteriaceae	Escherichia	Escherichia coli	Escherichia coli O25b:H4
4	cellular organisms	Bacteria	Proteobacteria	Gammaproteobacteria	Enterobacterales	Enterobacteriaceae	Escherichia
4	cellular organisms	Bacteria	Proteobacteria	Gammaproteobacteria	Enterobacterales	Enterobacteriaceae	Enterobacter	Enterobacter cloacae complex	Enterobacter ludwigii
4	cellular organisms	Bacteria	Proteobacteria	Gammaproteobacteria	Enterobacterales	Enterobacteriaceae	Enterobacter	Enterobacter cloacae complex	Enterobacter hormaechei	Enterobacter hormaechei subsp. xiangfangensis
4	cellular organisms	Bacteria	Proteobacteria	Gammaproteobacteria	Alteromonadales	Shewanellaceae	Shewanella
4	cellular organisms	Bacteria	Proteobacteria	Gammaproteobacteria	Alteromonadales	Pseudoalteromonadaceae	Pseudoalteromonas	Pseudoalteromonas luteoviolacea
4	cellular organisms	Bacteria	Proteobacteria	Gammaproteobacteria	Aeromonadales	Aeromonadaceae	Aeromonas
4	cellular organisms	Bacteria	Proteobacteria	Betaproteobacteria	Rhodocyclales	Zoogloeaceae	Azoarcus	unclassified Azoarcus	Azoarcus sp. TTM-91
4	cellular organisms	Bacteria	Proteobacteria	Betaproteobacteria	Rhodocyclales	Rhodocyclaceae	unclassified Rhodocyclaceae	Rhodocyclaceae bacterium
4	cellular organisms	Bacteria	Proteobacteria	Betaproteobacteria	Neisseriales	Neisseriaceae	Neisseria	Neisseria polysaccharea	Neisseria polysaccharea ATCC 43768
4	cellular organisms	Bacteria	Proteobacteria	Betaproteobacteria	Burkholderiales	unclassified Burkholderiales	Burkholderiales bacterium
4	cellular organisms	Bacteria	Proteobacteria	Betaproteobacteria	Burkholderiales	Oxalobacteraceae	Janthinobacterium	unclassified Janthinobacterium	Janthinobacterium sp. BJB426
4	cellular organisms	Bacteria	Proteobacteria	Betaproteobacteria	Burkholderiales	Oxalobacteraceae	Janthinobacterium	unclassified Janthinobacterium	Janthinobacterium sp. BJB312
4	cellular organisms	Bacteria	Proteobacteria	Betaproteobacteria	Burkholderiales	Oxalobacteraceae	Janthinobacterium	unclassified Janthinobacterium	Janthinobacterium sp. 61
4	cellular organisms	Bacteria	Proteobacteria	Betaproteobacteria	Burkholderiales	Oxalobacteraceae	Herbaspirillum	unclassified Herbaspirillum	Herbaspirillum sp. SJZ107
4	cellular organisms	Bacteria	Proteobacteria	Betaproteobacteria	Burkholderiales	Oxalobacteraceae	Herbaspirillum
4	cellular organisms	Bacteria	Proteobacteria	Betaproteobacteria	Burkholderiales	Oxalobacteraceae	Duganella	unclassified Duganella	Duganella sp. FT9W
4	cellular organisms	Bacteria	Proteobacteria	Betaproteobacteria	Burkholderiales	Comamonadaceae	Delftia	unclassified Delftia	Delftia sp. ZNC0008
4	cellular organisms	Bacteria	Proteobacteria	Betaproteobacteria	Burkholderiales	Burkholderiales genera incertae sedis	Tepidimonas
4	cellular organisms	Bacteria	Proteobacteria	Betaproteobacteria	Burkholderiales	Burkholderiaceae	Paraburkholderia
4	cellular organisms	Bacteria	Proteobacteria	Betaproteobacteria	Burkholderiales	Burkholderiaceae	Burkholderia	unclassified Burkholderia	Burkholderia sp. MSHR3999
4	cellular organisms	Bacteria	Proteobacteria	Alphaproteobacteria	Sphingomonadales	Sphingomonadaceae	Sphingomonas	unclassified Sphingomonas	Sphingomonas sp.
4	cellular organisms	Bacteria	Proteobacteria	Alphaproteobacteria	Sphingomonadales	Sphingomonadaceae	Novosphingobium	unclassified Novosphingobium	Novosphingobium sp. B1
4	cellular organisms	Bacteria	Proteobacteria	Alphaproteobacteria	Rickettsiales	unclassified Rickettsiales	Rickettsiales bacterium
4	cellular organisms	Bacteria	Proteobacteria	Alphaproteobacteria	Rhodospirillales	Rhodospirillaceae	Dongia	unclassified Dongia	Dongia sp. URHE0060
4	cellular organisms	Bacteria	Proteobacteria	Alphaproteobacteria	Rhodospirillales	Rhodospirillaceae
4	cellular organisms	Bacteria	Proteobacteria	Alphaproteobacteria	Rhodobacterales	Rhodobacteraceae	Paracoccus	Paracoccus salipaludis
4	cellular organisms	Bacteria	Proteobacteria	Alphaproteobacteria	Rhodobacterales	Rhodobacteraceae	Acidimangrovimonas	Acidimangrovimonas indica
4	cellular organisms	Bacteria	Proteobacteria	Alphaproteobacteria	Rhizobiales	unclassified Rhizobiales	Rhizobiales bacterium 63-7
4	cellular organisms	Bacteria	Proteobacteria	Alphaproteobacteria	Rhizobiales	Rhizobiaceae	Sinorhizobium/Ensifer group	Ensifer	Ensifer mexicanus
4	cellular organisms	Bacteria	Proteobacteria	Alphaproteobacteria	Rhizobiales	Rhizobiaceae	Rhizobium/Agrobacterium group	Rhizobium	Rhizobium oryzihabitans
4	cellular organisms	Bacteria	Proteobacteria	Alphaproteobacteria	Rhizobiales	Rhizobiaceae	Rhizobium/Agrobacterium group	Rhizobium	Rhizobium oryzae
4	cellular organisms	Bacteria	Proteobacteria	Alphaproteobacteria	Rhizobiales	Rhizobiaceae	Rhizobium/Agrobacterium group	Agrobacterium	Agrobacterium vitis
4	cellular organisms	Bacteria	Proteobacteria	Alphaproteobacteria	Rhizobiales	Phyllobacteriaceae	Phyllobacterium	unclassified Phyllobacterium	Phyllobacterium sp. P30BS-XVII
4	cellular organisms	Bacteria	Proteobacteria	Alphaproteobacteria	Rhizobiales	Phyllobacteriaceae	Mesorhizobium	unclassified Mesorhizobium	Mesorhizobium sp. URHC0008
4	cellular organisms	Bacteria	Proteobacteria	Alphaproteobacteria	Rhizobiales	Phyllobacteriaceae	Mesorhizobium	unclassified Mesorhizobium	Mesorhizobium sp. URHA0056
4	cellular organisms	Bacteria	Proteobacteria	Alphaproteobacteria	Rhizobiales	Phyllobacteriaceae	Mesorhizobium	unclassified Mesorhizobium	Mesorhizobium sp. Root695
4	cellular organisms	Bacteria	Proteobacteria	Alphaproteobacteria	Rhizobiales	Phyllobacteriaceae	Mesorhizobium	unclassified Mesorhizobium	Mesorhizobium sp. OAP1076
4	cellular organisms	Bacteria	Proteobacteria	Alphaproteobacteria	Rhizobiales	Phyllobacteriaceae	Mesorhizobium	unclassified Mesorhizobium	Mesorhizobium sp. OAE845
4	cellular organisms	Bacteria	Proteobacteria	Alphaproteobacteria	Rhizobiales	Phyllobacteriaceae	Mesorhizobium	unclassified Mesorhizobium	Mesorhizobium sp. M8A.F.Ca.ET.173.01.1.1
4	cellular organisms	Bacteria	Proteobacteria	Alphaproteobacteria	Rhizobiales	Phyllobacteriaceae	Mesorhizobium	unclassified Mesorhizobium	Mesorhizobium sp. LNHC229A00
4	cellular organisms	Bacteria	Proteobacteria	Alphaproteobacteria	Rhizobiales	Phyllobacteriaceae	Mesorhizobium	unclassified Mesorhizobium	Mesorhizobium sp. B1-1-8
4	cellular organisms	Bacteria	Proteobacteria	Alphaproteobacteria	Rhizobiales	Phyllobacteriaceae	Mesorhizobium	Mesorhizobium metallidurans
4	cellular organisms	Bacteria	Proteobacteria	Alphaproteobacteria	Rhizobiales	Phyllobacteriaceae	Aliihoeflea	unclassified Aliihoeflea	Aliihoeflea sp. 2WW
4	cellular organisms	Bacteria	Proteobacteria	Alphaproteobacteria	Rhizobiales	Methylobacteriaceae	Methylobacterium	Methylobacterium mesophilicum
4	cellular organisms	Bacteria	Proteobacteria	Alphaproteobacteria	Rhizobiales	Methylobacteriaceae	Methylobacterium	Methylobacterium aquaticum
4	cellular organisms	Bacteria	Proteobacteria	Alphaproteobacteria	Rhizobiales	Brucellaceae	Ochrobactrum	Ochrobactrum tritici
4	cellular organisms	Bacteria	Proteobacteria	Alphaproteobacteria	Rhizobiales	Brucellaceae	Brucella	Brucella abortus
4	cellular organisms	Bacteria	Proteobacteria	Alphaproteobacteria	Rhizobiales	Bradyrhizobiaceae	Tardiphaga	Tardiphaga robiniae
4	cellular organisms	Bacteria	Proteobacteria	Alphaproteobacteria	Rhizobiales	Bradyrhizobiaceae	Rhodopseudomonas	unclassified Rhodopseudomonas	Rhodopseudomonas sp. BR0C11
4	cellular organisms	Bacteria	Proteobacteria	Alphaproteobacteria	Rhizobiales	Bradyrhizobiaceae	Rhodopseudomonas	Rhodopseudomonas palustris
4	cellular organisms	Bacteria	Proteobacteria	Alphaproteobacteria	Rhizobiales	Bradyrhizobiaceae	Bradyrhizobium	unclassified Bradyrhizobium	Bradyrhizobium sp. MOS002
4	cellular organisms	Bacteria	Proteobacteria	Alphaproteobacteria	Rhizobiales	Bradyrhizobiaceae	Bradyrhizobium	unclassified Bradyrhizobium	Bradyrhizobium sp. CCH5-F6
4	cellular organisms	Bacteria	Proteobacteria	Alphaproteobacteria	Hyphomonadales	Hyphomonadaceae	Hirschia	Hirschia maritima
4	cellular organisms	Bacteria	Proteobacteria	Alphaproteobacteria	Caulobacterales	Caulobacteraceae	Caulobacter	unclassified Caulobacter
3	cellular organisms	Bacteria	Proteobacteria	delta/epsilon subdivisions	Epsilonproteobacteria	Campylobacterales	Helicobacteraceae	Helicobacter	Helicobacter felis	Helicobacter felis ATCC 49179
3	cellular organisms	Bacteria	Proteobacteria	delta/epsilon subdivisions	Epsilonproteobacteria	Campylobacterales	Campylobacteraceae	Campylobacter	Campylobacter fetus
3	cellular organisms	Bacteria	Proteobacteria	delta/epsilon subdivisions	Deltaproteobacteria	Syntrophobacterales	Syntrophobacteraceae	Syntrophobacter	Syntrophobacter fumaroxidans
3	cellular organisms	Bacteria	Proteobacteria	delta/epsilon subdivisions	Deltaproteobacteria	Myxococcales	Nannocystineae	Kofleriaceae	unclassified Kofleriaceae	Kofleriaceae bacterium
3	cellular organisms	Bacteria	Proteobacteria	delta/epsilon subdivisions	Deltaproteobacteria	Desulfovibrionales	Desulfovibrionaceae	Lawsonia	Lawsonia intracellularis	Lawsonia intracellularis PHE/MN1-00
3	cellular organisms	Bacteria	Proteobacteria	delta/epsilon subdivisions	Deltaproteobacteria	Desulfovibrionales	Desulfovibrionaceae	Desulfocurvibacter	Desulfocurvibacter africanus
3	cellular organisms	Bacteria	Proteobacteria	delta/epsilon subdivisions	Deltaproteobacteria	Desulfobacterales	Desulfobacteraceae	Desulfoluna	Desulfoluna spongiiphila
3	cellular organisms	Bacteria	Proteobacteria	Gammaproteobacteria	Xanthomonadales	Xanthomonadaceae	Stenotrophomonas	unclassified Stenotrophomonas	Stenotrophomonas sp. Y
3	cellular organisms	Bacteria	Proteobacteria	Gammaproteobacteria	Vibrionales	Vibrionaceae	Salinivibrio
3	cellular organisms	Bacteria	Proteobacteria	Gammaproteobacteria	Pseudomonadales	Pseudomonadaceae	Pseudomonas	unclassified Pseudomonas	Pseudomonas sp. R9.37
3	cellular organisms	Bacteria	Proteobacteria	Gammaproteobacteria	Pseudomonadales	Pseudomonadaceae	Pseudomonas	unclassified Pseudomonas	Pseudomonas sp. R2-60-08W
3	cellular organisms	Bacteria	Proteobacteria	Gammaproteobacteria	Pseudomonadales	Pseudomonadaceae	Pseudomonas	unclassified Pseudomonas	Pseudomonas sp. GW460-4
3	cellular organisms	Bacteria	Proteobacteria	Gammaproteobacteria	Pseudomonadales	Pseudomonadaceae	Pseudomonas	unclassified Pseudomonas	Pseudomonas sp. BMS12
3	cellular organisms	Bacteria	Proteobacteria	Gammaproteobacteria	Pseudomonadales	Pseudomonadaceae	Pseudomonas	Pseudomonas lactis
3	cellular organisms	Bacteria	Proteobacteria	Gammaproteobacteria	Pseudomonadales	Pseudomonadaceae	Pseudomonas	Pseudomonas koreensis
3	cellular organisms	Bacteria	Proteobacteria	Gammaproteobacteria	Pseudomonadales	Pseudomonadaceae	Pseudomonas	Pseudomonas fluorescens group	Pseudomonas gessardii
3	cellular organisms	Bacteria	Proteobacteria	Gammaproteobacteria	Pseudomonadales	Pseudomonadaceae	Pseudomonas	Pseudomonas fluorescens group	Pseudomonas fluorescens	Pseudomonas fluorescens WH6
3	cellular organisms	Bacteria	Proteobacteria	Gammaproteobacteria	Pseudomonadales	Pseudomonadaceae	Pseudomonas	Pseudomonas aeruginosa group	Pseudomonas oleovorans/pseudoalcaligenes group	Pseudomonas oleovorans
3	cellular organisms	Bacteria	Proteobacteria	Gammaproteobacteria	Pseudomonadales	Pseudomonadaceae	Pseudomonas	Pseudomonas aeruginosa group	Pseudomonas mendocina
3	cellular organisms	Bacteria	Proteobacteria	Gammaproteobacteria	Pseudomonadales	Moraxellaceae	Moraxella
3	cellular organisms	Bacteria	Proteobacteria	Gammaproteobacteria	Pseudomonadales	Moraxellaceae	Acinetobacter	unclassified Acinetobacter	Acinetobacter sp. YH12239
3	cellular organisms	Bacteria	Proteobacteria	Gammaproteobacteria	Pseudomonadales	Moraxellaceae	Acinetobacter	unclassified Acinetobacter	Acinetobacter sp. YH12089
3	cellular organisms	Bacteria	Proteobacteria	Gammaproteobacteria	Pseudomonadales	Moraxellaceae	Acinetobacter	Acinetobacter proteolyticus
3	cellular organisms	Bacteria	Proteobacteria	Gammaproteobacteria	Pseudomonadales	Moraxellaceae	Acinetobacter	Acinetobacter oleivorans
3	cellular organisms	Bacteria	Proteobacteria	Gammaproteobacteria	Pseudomonadales	Moraxellaceae	Acinetobacter	Acinetobacter idrijaensis
3	cellular organisms	Bacteria	Proteobacteria	Gammaproteobacteria	Pseudomonadales	Moraxellaceae	Acinetobacter	Acinetobacter calcoaceticus/baumannii complex	Acinetobacter nosocomialis
3	cellular organisms	Bacteria	Proteobacteria	Gammaproteobacteria	Pasteurellales	Pasteurellaceae	Haemophilus	Haemophilus haemolyticus
3	cellular organisms	Bacteria	Proteobacteria	Gammaproteobacteria	Oceanospirillales	Saccharospirillaceae	Saccharospirillum	Saccharospirillum mangrovi
3	cellular organisms	Bacteria	Proteobacteria	Gammaproteobacteria	Oceanospirillales	Halomonadaceae	Halomonas	Halomonas azerbaijanica
3	cellular organisms	Bacteria	Proteobacteria	Gammaproteobacteria	Oceanospirillales	Halomonadaceae	Halomonas
3	cellular organisms	Bacteria	Proteobacteria	Gammaproteobacteria	Oceanospirillales	Halomonadaceae	Cobetia	Cobetia crustatorum
3	cellular organisms	Bacteria	Proteobacteria	Gammaproteobacteria	Oceanospirillales	Alcanivoracaceae	Marinicella	Marinicella pacifica
3	cellular organisms	Bacteria	Proteobacteria	Gammaproteobacteria	Nevskiales	Sinobacteraceae	Solimonas	Solimonas terrae
3	cellular organisms	Bacteria	Proteobacteria	Gammaproteobacteria	Nevskiales	Sinobacteraceae	Hydrocarboniphaga	Hydrocarboniphaga effusa
3	cellular organisms	Bacteria	Proteobacteria	Gammaproteobacteria	Methylococcales	Methylococcaceae	Methylomonas	Methylomonas lenta
3	cellular organisms	Bacteria	Proteobacteria	Gammaproteobacteria	Enterobacterales	Yersiniaceae	Serratia
3	cellular organisms	Bacteria	Proteobacteria	Gammaproteobacteria	Enterobacterales	Erwiniaceae	Pantoea	unclassified Pantoea
3	cellular organisms	Bacteria	Proteobacteria	Gammaproteobacteria	Enterobacterales	Erwiniaceae	Pantoea	Pantoea dispersa
3	cellular organisms	Bacteria	Proteobacteria	Gammaproteobacteria	Enterobacterales	Enterobacteriaceae	Shigella	Shigella sonnei
3	cellular organisms	Bacteria	Proteobacteria	Gammaproteobacteria	Enterobacterales	Enterobacteriaceae	Salmonella	unclassified Salmonella	Salmonella sp. hn-f5
3	cellular organisms	Bacteria	Proteobacteria	Gammaproteobacteria	Enterobacterales	Enterobacteriaceae	Salmonella	unclassified Salmonella	Salmonella sp. gx-f5
3	cellular organisms	Bacteria	Proteobacteria	Gammaproteobacteria	Enterobacterales	Enterobacteriaceae	Klebsiella
3	cellular organisms	Bacteria	Proteobacteria	Gammaproteobacteria	Enterobacterales	Enterobacteriaceae	Enterobacter	Enterobacter cloacae complex	unclassified Enterobacter cloacae complex	Enterobacter cloacae complex sp. GF14B
3	cellular organisms	Bacteria	Proteobacteria	Gammaproteobacteria	Enterobacterales	Enterobacteriaceae	Enterobacter	Enterobacter cloacae complex
3	cellular organisms	Bacteria	Proteobacteria	Gammaproteobacteria	Enterobacterales	Enterobacteriaceae	Cronobacter	Cronobacter malonaticus
3	cellular organisms	Bacteria	Proteobacteria	Gammaproteobacteria	Chromatiales	Chromatiaceae	Chromatium	Chromatium weissei
3	cellular organisms	Bacteria	Proteobacteria	Gammaproteobacteria	Alteromonadales	Pseudoalteromonadaceae	Pseudoalteromonas	unclassified Pseudoalteromonas	Pseudoalteromonas sp. S558
3	cellular organisms	Bacteria	Proteobacteria	Gammaproteobacteria	Alteromonadales	Pseudoalteromonadaceae	Pseudoalteromonas	Pseudoalteromonas agarivorans
3	cellular organisms	Bacteria	Proteobacteria	Gammaproteobacteria	Alteromonadales	Alteromonadales genera incertae sedis	Motilimonas	Motilimonas pumilua
3	cellular organisms	Bacteria	Proteobacteria	Gammaproteobacteria	Alteromonadales	Alteromonadaceae	Marinobacter	unclassified Marinobacter	Marinobacter sp. B9-2
3	cellular organisms	Bacteria	Proteobacteria	Betaproteobacteria	Rhodocyclales	Zoogloeaceae	Azoarcus	Azoarcus olearius
3	cellular organisms	Bacteria	Proteobacteria	Betaproteobacteria	Nitrosomonadales	Sterolibacteriaceae	Sulfurisoma	Sulfurisoma sediminicola
3	cellular organisms	Bacteria	Proteobacteria	Betaproteobacteria	Nitrosomonadales	Nitrosomonadaceae	environmental samples	uncultured beta proteobacterium HF0130_04F21
3	cellular organisms	Bacteria	Proteobacteria	Betaproteobacteria	Burkholderiales	Oxalobacteraceae	Undibacterium	Undibacterium seohonense
3	cellular organisms	Bacteria	Proteobacteria	Betaproteobacteria	Burkholderiales	Oxalobacteraceae	Massilia	unclassified Massilia	Massilia sp. 9I
3	cellular organisms	Bacteria	Proteobacteria	Betaproteobacteria	Burkholderiales	Oxalobacteraceae	Massilia	Massilia timonae
3	cellular organisms	Bacteria	Proteobacteria	Betaproteobacteria	Burkholderiales	Oxalobacteraceae	Massilia	Massilia dura
3	cellular organisms	Bacteria	Proteobacteria	Betaproteobacteria	Burkholderiales	Oxalobacteraceae	Janthinobacterium	unclassified Janthinobacterium	Janthinobacterium sp. RA13
3	cellular organisms	Bacteria	Proteobacteria	Betaproteobacteria	Burkholderiales	Oxalobacteraceae	Janthinobacterium	unclassified Janthinobacterium	Janthinobacterium sp. OK676
3	cellular organisms	Bacteria	Proteobacteria	Betaproteobacteria	Burkholderiales	Oxalobacteraceae	Janthinobacterium	unclassified Janthinobacterium	Janthinobacterium sp. KBS0711
3	cellular organisms	Bacteria	Proteobacteria	Betaproteobacteria	Burkholderiales	Oxalobacteraceae	Janthinobacterium	unclassified Janthinobacterium	Janthinobacterium sp. GW458P
3	cellular organisms	Bacteria	Proteobacteria	Betaproteobacteria	Burkholderiales	Oxalobacteraceae	Janthinobacterium	unclassified Janthinobacterium	Janthinobacterium sp. BJB446
3	cellular organisms	Bacteria	Proteobacteria	Betaproteobacteria	Burkholderiales	Oxalobacteraceae	Janthinobacterium	unclassified Janthinobacterium	Janthinobacterium sp. BJB304
3	cellular organisms	Bacteria	Proteobacteria	Betaproteobacteria	Burkholderiales	Oxalobacteraceae	Janthinobacterium	unclassified Janthinobacterium	Janthinobacterium sp. BJB1
3	cellular organisms	Bacteria	Proteobacteria	Betaproteobacteria	Burkholderiales	Oxalobacteraceae	Janthinobacterium	unclassified Janthinobacterium	Janthinobacterium sp. Ant5-2-1
3	cellular organisms	Bacteria	Proteobacteria	Betaproteobacteria	Burkholderiales	Comamonadaceae	unclassified Comamonadaceae	Comamonadaceae bacterium
3	cellular organisms	Bacteria	Proteobacteria	Betaproteobacteria	Burkholderiales	Comamonadaceae	Zhizhongheella	Zhizhongheella caldifontis
3	cellular organisms	Bacteria	Proteobacteria	Betaproteobacteria	Burkholderiales	Comamonadaceae	Xenophilus	unclassified Xenophilus	Xenophilus sp. L33
3	cellular organisms	Bacteria	Proteobacteria	Betaproteobacteria	Burkholderiales	Comamonadaceae	Variovorax	unclassified Variovorax	Variovorax sp. SG517
3	cellular organisms	Bacteria	Proteobacteria	Betaproteobacteria	Burkholderiales	Comamonadaceae	Variovorax	unclassified Variovorax	Variovorax sp.
3	cellular organisms	Bacteria	Proteobacteria	Betaproteobacteria	Burkholderiales	Comamonadaceae	Variovorax	Variovorax guangxiensis
3	cellular organisms	Bacteria	Proteobacteria	Betaproteobacteria	Burkholderiales	Comamonadaceae	Schlegelella	Schlegelella thermodepolymerans
3	cellular organisms	Bacteria	Proteobacteria	Betaproteobacteria	Burkholderiales	Comamonadaceae	Acidovorax	unclassified Acidovorax	Acidovorax sp. ST3
3	cellular organisms	Bacteria	Proteobacteria	Betaproteobacteria	Burkholderiales	Comamonadaceae	Acidovorax	Acidovorax soli
3	cellular organisms	Bacteria	Proteobacteria	Betaproteobacteria	Burkholderiales	Burkholderiales genera incertae sedis	[Polyangium] brachysporum
3	cellular organisms	Bacteria	Proteobacteria	Betaproteobacteria	Burkholderiales	Burkholderiales genera incertae sedis	Ideonella	unclassified Ideonella	Ideonella sp. A 288
3	cellular organisms	Bacteria	Proteobacteria	Betaproteobacteria	Burkholderiales	Burkholderiales genera incertae sedis	Aquabacterium	unclassified Aquabacterium	Aquabacterium sp.
3	cellular organisms	Bacteria	Proteobacteria	Betaproteobacteria	Burkholderiales	Burkholderiaceae	Polynucleobacter
3	cellular organisms	Bacteria	Proteobacteria	Betaproteobacteria	Burkholderiales	Burkholderiaceae	Pandoraea	unclassified Pandoraea	Pandoraea sp.
3	cellular organisms	Bacteria	Proteobacteria	Betaproteobacteria	Burkholderiales	Burkholderiaceae	Burkholderia	Burkholderia cepacia complex
3	cellular organisms	Bacteria	Proteobacteria	Betaproteobacteria	Burkholderiales	Alcaligenaceae	Taylorella	Taylorella asinigenitalis	Taylorella asinigenitalis 14/45
3	cellular organisms	Bacteria	Proteobacteria	Betaproteobacteria	Burkholderiales	Alcaligenaceae	Pigmentiphaga	Pigmentiphaga litoralis
3	cellular organisms	Bacteria	Proteobacteria	Betaproteobacteria	Burkholderiales	Alcaligenaceae	Achromobacter	unclassified Achromobacter	Achromobacter sp. KAs 3-5
3	cellular organisms	Bacteria	Proteobacteria	Alphaproteobacteria	Sphingomonadales	Sphingomonadaceae	Sphingomonas	unclassified Sphingomonas	Sphingomonas sp. AX6
3	cellular organisms	Bacteria	Proteobacteria	Alphaproteobacteria	Sphingomonadales	Sphingomonadaceae	Sphingobium	unclassified Sphingobium
3	cellular organisms	Bacteria	Proteobacteria	Alphaproteobacteria	Sphingomonadales	Sphingomonadaceae	Sphingobium	Sphingobium yanoikuyae
3	cellular organisms	Bacteria	Proteobacteria	Alphaproteobacteria	Sphingomonadales	Sphingomonadaceae	Novosphingobium	unclassified Novosphingobium	Novosphingobium sp. SG751A
3	cellular organisms	Bacteria	Proteobacteria	Alphaproteobacteria	Rhodospirillales	Rhodospirillales incertae sedis	Enhydrobacter	unclassified Enhydrobacter
3	cellular organisms	Bacteria	Proteobacteria	Alphaproteobacteria	Rhodospirillales	Rhodospirillaceae	Skermanella	Skermanella aerolata
3	cellular organisms	Bacteria	Proteobacteria	Alphaproteobacteria	Rhodospirillales	Rhodospirillaceae	Azospirillum	environmental samples	Azospirillum sp. CAG:260
3	cellular organisms	Bacteria	Proteobacteria	Alphaproteobacteria	Rhodospirillales	Rhodospirillaceae	Azospirillum	Azospirillum baldaniorum
3	cellular organisms	Bacteria	Proteobacteria	Alphaproteobacteria	Rhodospirillales	Rhodospirillaceae	Azospirillum
3	cellular organisms	Bacteria	Proteobacteria	Alphaproteobacteria	Rhodospirillales	Rhodospirillaceae	Aestuariispira	Aestuariispira insulae
3	cellular organisms	Bacteria	Proteobacteria	Alphaproteobacteria	Rhodospirillales	Acetobacteraceae	Caldovatus	Caldovatus sediminis
3	cellular organisms	Bacteria	Proteobacteria	Alphaproteobacteria	Rhodospirillales	Acetobacteraceae	Acetobacter	Acetobacter subgen. Acetobacter	Acetobacter aceti
3	cellular organisms	Bacteria	Proteobacteria	Alphaproteobacteria	Rhodobacterales	Rhodobacteraceae	Pseudovibrio	unclassified Pseudovibrio	Pseudovibrio sp. JE062
3	cellular organisms	Bacteria	Proteobacteria	Alphaproteobacteria	Rhodobacterales	Rhodobacteraceae	Pseudovibrio
3	cellular organisms	Bacteria	Proteobacteria	Alphaproteobacteria	Rhodobacterales	Rhodobacteraceae	Paracoccus	unclassified Paracoccus
3	cellular organisms	Bacteria	Proteobacteria	Alphaproteobacteria	Rhodobacterales	Rhodobacteraceae	Paracoccus	Paracoccus denitrificans
3	cellular organisms	Bacteria	Proteobacteria	Alphaproteobacteria	Rhizobiales	unclassified Rhizobiales	Rhizobiales bacterium 62-47
3	cellular organisms	Bacteria	Proteobacteria	Alphaproteobacteria	Rhizobiales	Rhizobiales incertae sedis	Candidatus Hodgkinia	Candidatus Hodgkinia cicadicola
3	cellular organisms	Bacteria	Proteobacteria	Alphaproteobacteria	Rhizobiales	Rhizobiaceae	Sinorhizobium/Ensifer group
3	cellular organisms	Bacteria	Proteobacteria	Alphaproteobacteria	Rhizobiales	Rhizobiaceae	Rhizobium/Agrobacterium group	Rhizobium	unclassified Rhizobium	Rhizobium sp. 24NR
3	cellular organisms	Bacteria	Proteobacteria	Alphaproteobacteria	Rhizobiales	Rhizobiaceae	Rhizobium/Agrobacterium group	Rhizobium	unclassified Rhizobium	Rhizobium sp. 18055
3	cellular organisms	Bacteria	Proteobacteria	Alphaproteobacteria	Rhizobiales	Rhizobiaceae	Rhizobium/Agrobacterium group	Rhizobium	Rhizobium pusense
3	cellular organisms	Bacteria	Proteobacteria	Alphaproteobacteria	Rhizobiales	Phyllobacteriaceae	Phyllobacterium	Phyllobacterium zundukense
3	cellular organisms	Bacteria	Proteobacteria	Alphaproteobacteria	Rhizobiales	Phyllobacteriaceae	Mesorhizobium	unclassified Mesorhizobium	Mesorhizobium sp. SARCC-RB16n
3	cellular organisms	Bacteria	Proteobacteria	Alphaproteobacteria	Rhizobiales	Phyllobacteriaceae	Mesorhizobium	unclassified Mesorhizobium	Mesorhizobium sp. Primo-A
3	cellular organisms	Bacteria	Proteobacteria	Alphaproteobacteria	Rhizobiales	Phyllobacteriaceae	Mesorhizobium	unclassified Mesorhizobium	Mesorhizobium sp. ORS 3428
3	cellular organisms	Bacteria	Proteobacteria	Alphaproteobacteria	Rhizobiales	Phyllobacteriaceae	Mesorhizobium	unclassified Mesorhizobium	Mesorhizobium sp. NZP2298
3	cellular organisms	Bacteria	Proteobacteria	Alphaproteobacteria	Rhizobiales	Phyllobacteriaceae	Mesorhizobium	unclassified Mesorhizobium	Mesorhizobium sp. NFR06
3	cellular organisms	Bacteria	Proteobacteria	Alphaproteobacteria	Rhizobiales	Phyllobacteriaceae	Mesorhizobium	unclassified Mesorhizobium	Mesorhizobium sp. LNHC252B00
3	cellular organisms	Bacteria	Proteobacteria	Alphaproteobacteria	Rhizobiales	Phyllobacteriaceae	Mesorhizobium	unclassified Mesorhizobium	Mesorhizobium sp. B2-8-1
3	cellular organisms	Bacteria	Proteobacteria	Alphaproteobacteria	Rhizobiales	Phyllobacteriaceae	Mesorhizobium	unclassified Mesorhizobium	Mesorhizobium sp. 61-13
3	cellular organisms	Bacteria	Proteobacteria	Alphaproteobacteria	Rhizobiales	Phyllobacteriaceae	Mesorhizobium	Mesorhizobium waimense
3	cellular organisms	Bacteria	Proteobacteria	Alphaproteobacteria	Rhizobiales	Phyllobacteriaceae	Mesorhizobium	Mesorhizobium tianshanense
3	cellular organisms	Bacteria	Proteobacteria	Alphaproteobacteria	Rhizobiales	Phyllobacteriaceae	Mesorhizobium	Mesorhizobium plurifarium
3	cellular organisms	Bacteria	Proteobacteria	Alphaproteobacteria	Rhizobiales	Phyllobacteriaceae	Mesorhizobium	Mesorhizobium carmichaelinearum
3	cellular organisms	Bacteria	Proteobacteria	Alphaproteobacteria	Rhizobiales	Methylocystaceae	Pleomorphomonas	environmental samples	uncultured Pleomorphomonas sp.
3	cellular organisms	Bacteria	Proteobacteria	Alphaproteobacteria	Rhizobiales	Methylobacteriaceae	Microvirga	unclassified Microvirga	Microvirga sp. BSC39
3	cellular organisms	Bacteria	Proteobacteria	Alphaproteobacteria	Rhizobiales	Methylobacteriaceae	Methylobacterium	Methylobacterium phyllostachyos
3	cellular organisms	Bacteria	Proteobacteria	Alphaproteobacteria	Rhizobiales	Hyphomicrobiaceae	Hyphomicrobium	unclassified Hyphomicrobium	Hyphomicrobium sp. GJ21
3	cellular organisms	Bacteria	Proteobacteria	Alphaproteobacteria	Rhizobiales	Brucellaceae	Ochrobactrum	unclassified Ochrobactrum	Ochrobactrum sp. MH181795
3	cellular organisms	Bacteria	Proteobacteria	Alphaproteobacteria	Rhizobiales	Brucellaceae	Ochrobactrum	unclassified Ochrobactrum	Ochrobactrum sp. CM-21-5
3	cellular organisms	Bacteria	Proteobacteria	Alphaproteobacteria	Rhizobiales	Brucellaceae	Ochrobactrum	unclassified Ochrobactrum	Ochrobactrum sp. CGA5
3	cellular organisms	Bacteria	Proteobacteria	Alphaproteobacteria	Rhizobiales	Brucellaceae	Ochrobactrum	Ochrobactrum soli
3	cellular organisms	Bacteria	Proteobacteria	Alphaproteobacteria	Rhizobiales	Brucellaceae	Ochrobactrum	Ochrobactrum haematophilum
3	cellular organisms	Bacteria	Proteobacteria	Alphaproteobacteria	Rhizobiales	Bradyrhizobiaceae	unclassified Bradyrhizobiaceae	Bradyrhizobiaceae bacterium
3	cellular organisms	Bacteria	Proteobacteria	Alphaproteobacteria	Rhizobiales	Aurantimonadaceae	Aureimonas	Aureimonas leprariae
3	cellular organisms	Bacteria	Proteobacteria	Alphaproteobacteria	Caulobacterales	Caulobacteraceae	Phenylobacterium	Phenylobacterium hankyongense
3	cellular organisms	Bacteria	Proteobacteria	Alphaproteobacteria	Caulobacterales	Caulobacteraceae	Caulobacter	Caulobacter vibrioides
3	cellular organisms	Bacteria	Proteobacteria	Alphaproteobacteria	Caulobacterales	Caulobacteraceae	Brevundimonas	unclassified Brevundimonas
3	cellular organisms	Bacteria	Proteobacteria	Alphaproteobacteria	Caulobacterales	Caulobacteraceae	Brevundimonas	Brevundimonas bullata
2	cellular organisms	Bacteria	Proteobacteria	delta/epsilon subdivisions	Epsilonproteobacteria	Campylobacterales	Sulfurovaceae	Sulfurovum	Sulfurovum lithotrophicum
2	cellular organisms	Bacteria	Proteobacteria	delta/epsilon subdivisions	Epsilonproteobacteria	Campylobacterales	Campylobacteraceae	Campylobacter	Campylobacter jejuni	Campylobacter jejuni subsp. jejuni
2	cellular organisms	Bacteria	Proteobacteria	delta/epsilon subdivisions	Epsilonproteobacteria	Campylobacterales	Campylobacteraceae	Campylobacter	Campylobacter hepaticus
2	cellular organisms	Bacteria	Proteobacteria	delta/epsilon subdivisions	Epsilonproteobacteria	Campylobacterales	Campylobacteraceae	Arcobacter group	unclassified Arcobacter group	Arcobacter sp. CECT 8989
2	cellular organisms	Bacteria	Proteobacteria	delta/epsilon subdivisions	Deltaproteobacteria	unclassified Deltaproteobacteria	Deltaproteobacteria bacterium CG07_land_8_20_14_0_80_60_11
2	cellular organisms	Bacteria	Proteobacteria	delta/epsilon subdivisions	Deltaproteobacteria	Myxococcales	unclassified Myxococcales	Myxococcales bacterium
2	cellular organisms	Bacteria	Proteobacteria	delta/epsilon subdivisions	Deltaproteobacteria	Myxococcales	Sorangiineae	Polyangiaceae	Polyangium	unclassified Polyangium	Polyangium sp. SDU3-1
2	cellular organisms	Bacteria	Proteobacteria	delta/epsilon subdivisions	Deltaproteobacteria	Myxococcales	Cystobacterineae	Myxococcaceae	unclassified Myxococcaceae	Myxococcaceae bacterium
2	cellular organisms	Bacteria	Proteobacteria	delta/epsilon subdivisions	Deltaproteobacteria	Myxococcales	Cystobacterineae	Myxococcaceae	Corallococcus	unclassified Corallococcus	Corallococcus sp. AB018
2	cellular organisms	Bacteria	Proteobacteria	delta/epsilon subdivisions	Deltaproteobacteria	Myxococcales	Cystobacterineae	Archangiaceae	Cystobacter	Cystobacter fuscus
2	cellular organisms	Bacteria	Proteobacteria	delta/epsilon subdivisions	Deltaproteobacteria	Myxococcales	Cystobacterineae	Archangiaceae	Archangium	Archangium gephyra
2	cellular organisms	Bacteria	Proteobacteria	delta/epsilon subdivisions	Deltaproteobacteria	Myxococcales	Cystobacterineae	Archangiaceae
2	cellular organisms	Bacteria	Proteobacteria	delta/epsilon subdivisions	Deltaproteobacteria	Desulfovibrionales	Desulfohalobiaceae	Desulfonauticus	unclassified Desulfonauticus	Desulfonauticus sp. 38_4375
2	cellular organisms	Bacteria	Proteobacteria	delta/epsilon subdivisions	Deltaproteobacteria	Desulfobacterales	Desulfobacteraceae	Desulfobacter	Desulfobacter hydrogenophilus
2	cellular organisms	Bacteria	Proteobacteria	Oligoflexia	Oligoflexales	Pseudobacteriovoracaceae	Pseudobacteriovorax	Pseudobacteriovorax antillogorgiicola
2	cellular organisms	Bacteria	Proteobacteria	Gammaproteobacteria	unclassified Gammaproteobacteria	Gammaproteobacteria bacterium BRH_c0
2	cellular organisms	Bacteria	Proteobacteria	Gammaproteobacteria	unclassified Gammaproteobacteria
2	cellular organisms	Bacteria	Proteobacteria	Gammaproteobacteria	Xanthomonadales	Xanthomonadaceae	Xanthomonas
2	cellular organisms	Bacteria	Proteobacteria	Gammaproteobacteria	Xanthomonadales	Xanthomonadaceae	Pseudoxanthomonas	unclassified Pseudoxanthomonas
2	cellular organisms	Bacteria	Proteobacteria	Gammaproteobacteria	Xanthomonadales	Xanthomonadaceae	Pseudoxanthomonas	Pseudoxanthomonas taiwanensis
2	cellular organisms	Bacteria	Proteobacteria	Gammaproteobacteria	Xanthomonadales	Xanthomonadaceae	Pseudoxanthomonas	Pseudoxanthomonas sangjuensis
2	cellular organisms	Bacteria	Proteobacteria	Gammaproteobacteria	Xanthomonadales	Xanthomonadaceae	Lysobacter	unclassified Lysobacter	Lysobacter sp. N42
2	cellular organisms	Bacteria	Proteobacteria	Gammaproteobacteria	Xanthomonadales	Xanthomonadaceae	Lysobacter
2	cellular organisms	Bacteria	Proteobacteria	Gammaproteobacteria	Xanthomonadales	Rhodanobacteraceae	Luteibacter	unclassified Luteibacter	Luteibacter sp. UNCMF366Tsu5.1
2	cellular organisms	Bacteria	Proteobacteria	Gammaproteobacteria	Xanthomonadales	Rhodanobacteraceae	Luteibacter	Luteibacter rhizovicinus
2	cellular organisms	Bacteria	Proteobacteria	Gammaproteobacteria	Vibrionales	Vibrionaceae	Vibrio	Vibrio furnissii	Vibrio furnissii NCTC 11218
2	cellular organisms	Bacteria	Proteobacteria	Gammaproteobacteria	Vibrionales	Vibrionaceae	Photobacterium	Photobacterium damselae
2	cellular organisms	Bacteria	Proteobacteria	Gammaproteobacteria	Vibrionales	Vibrionaceae	Photobacterium	Photobacterium chitinilyticum
2	cellular organisms	Bacteria	Proteobacteria	Gammaproteobacteria	Thiotrichales	Thiotrichales incertae sedis	Thioflexothrix	Thioflexothrix psekupsii
2	cellular organisms	Bacteria	Proteobacteria	Gammaproteobacteria	Thiotrichales	Francisellaceae	Francisella	Francisella tularensis
2	cellular organisms	Bacteria	Proteobacteria	Gammaproteobacteria	Pseudomonadales	Pseudomonadaceae	Pseudomonas	unclassified Pseudomonas	Pseudomonas sp. TKP
2	cellular organisms	Bacteria	Proteobacteria	Gammaproteobacteria	Pseudomonadales	Pseudomonadaceae	Pseudomonas	unclassified Pseudomonas	Pseudomonas sp. RW407
2	cellular organisms	Bacteria	Proteobacteria	Gammaproteobacteria	Pseudomonadales	Pseudomonadaceae	Pseudomonas	unclassified Pseudomonas	Pseudomonas sp. PS24
2	cellular organisms	Bacteria	Proteobacteria	Gammaproteobacteria	Pseudomonadales	Pseudomonadaceae	Pseudomonas	unclassified Pseudomonas	Pseudomonas sp. PDC86
2	cellular organisms	Bacteria	Proteobacteria	Gammaproteobacteria	Pseudomonadales	Pseudomonadaceae	Pseudomonas	unclassified Pseudomonas	Pseudomonas sp. NBRC 111127
2	cellular organisms	Bacteria	Proteobacteria	Gammaproteobacteria	Pseudomonadales	Pseudomonadaceae	Pseudomonas	unclassified Pseudomonas	Pseudomonas sp. MF6394
2	cellular organisms	Bacteria	Proteobacteria	Gammaproteobacteria	Pseudomonadales	Pseudomonadaceae	Pseudomonas	unclassified Pseudomonas	Pseudomonas sp. MDMC224
2	cellular organisms	Bacteria	Proteobacteria	Gammaproteobacteria	Pseudomonadales	Pseudomonadaceae	Pseudomonas	unclassified Pseudomonas	Pseudomonas sp. LBUM920
2	cellular organisms	Bacteria	Proteobacteria	Gammaproteobacteria	Pseudomonadales	Pseudomonadaceae	Pseudomonas	unclassified Pseudomonas	Pseudomonas sp. K2I15
2	cellular organisms	Bacteria	Proteobacteria	Gammaproteobacteria	Pseudomonadales	Pseudomonadaceae	Pseudomonas	unclassified Pseudomonas	Pseudomonas sp. BML-PP042
2	cellular organisms	Bacteria	Proteobacteria	Gammaproteobacteria	Pseudomonadales	Pseudomonadaceae	Pseudomonas	unclassified Pseudomonas	Pseudomonas sp. B10
2	cellular organisms	Bacteria	Proteobacteria	Gammaproteobacteria	Pseudomonadales	Pseudomonadaceae	Pseudomonas	unclassified Pseudomonas	Pseudomonas sp. ALS1131
2	cellular organisms	Bacteria	Proteobacteria	Gammaproteobacteria	Pseudomonadales	Pseudomonadaceae	Pseudomonas	unclassified Pseudomonas	Pseudomonas sp. 58 R 3
2	cellular organisms	Bacteria	Proteobacteria	Gammaproteobacteria	Pseudomonadales	Pseudomonadaceae	Pseudomonas	Pseudomonas urumqiensis
2	cellular organisms	Bacteria	Proteobacteria	Gammaproteobacteria	Pseudomonadales	Pseudomonadaceae	Pseudomonas	Pseudomonas taiwanensis
2	cellular organisms	Bacteria	Proteobacteria	Gammaproteobacteria	Pseudomonadales	Pseudomonadaceae	Pseudomonas	Pseudomonas syringae group	Pseudomonas syringae group genomosp. 2	Pseudomonas amygdali
2	cellular organisms	Bacteria	Proteobacteria	Gammaproteobacteria	Pseudomonadales	Pseudomonadaceae	Pseudomonas	Pseudomonas syringae group	Pseudomonas syringae group genomosp. 1	Pseudomonas syringae	Pseudomonas syringae pv. atrofaciens
2	cellular organisms	Bacteria	Proteobacteria	Gammaproteobacteria	Pseudomonadales	Pseudomonadaceae	Pseudomonas	Pseudomonas syringae group	Pseudomonas cichorii
2	cellular organisms	Bacteria	Proteobacteria	Gammaproteobacteria	Pseudomonadales	Pseudomonadaceae	Pseudomonas	Pseudomonas putida group	Pseudomonas inefficax
2	cellular organisms	Bacteria	Proteobacteria	Gammaproteobacteria	Pseudomonadales	Pseudomonadaceae	Pseudomonas	Pseudomonas putida group	Pseudomonas fulva
2	cellular organisms	Bacteria	Proteobacteria	Gammaproteobacteria	Pseudomonadales	Pseudomonadaceae	Pseudomonas	Pseudomonas palleroniana
2	cellular organisms	Bacteria	Proteobacteria	Gammaproteobacteria	Pseudomonadales	Pseudomonadaceae	Pseudomonas	Pseudomonas grimontii
2	cellular organisms	Bacteria	Proteobacteria	Gammaproteobacteria	Pseudomonadales	Pseudomonadaceae	Pseudomonas	Pseudomonas glycinae
2	cellular organisms	Bacteria	Proteobacteria	Gammaproteobacteria	Pseudomonadales	Pseudomonadaceae	Pseudomonas	Pseudomonas frederiksbergensis
2	cellular organisms	Bacteria	Proteobacteria	Gammaproteobacteria	Pseudomonadales	Pseudomonadaceae	Pseudomonas	Pseudomonas fluorescens group	Pseudomonas tolaasii	Pseudomonas tolaasii NCPPB 2192
2	cellular organisms	Bacteria	Proteobacteria	Gammaproteobacteria	Pseudomonadales	Pseudomonadaceae	Pseudomonas	Pseudomonas fluorescens group	Pseudomonas poae
2	cellular organisms	Bacteria	Proteobacteria	Gammaproteobacteria	Pseudomonadales	Pseudomonadaceae	Pseudomonas	Pseudomonas fluorescens group	Pseudomonas marginalis
2	cellular organisms	Bacteria	Proteobacteria	Gammaproteobacteria	Pseudomonadales	Pseudomonadaceae	Pseudomonas	Pseudomonas fluorescens group	Pseudomonas fluorescens	Pseudomonas fluorescens SBW25
2	cellular organisms	Bacteria	Proteobacteria	Gammaproteobacteria	Pseudomonadales	Pseudomonadaceae	Pseudomonas	Pseudomonas fluorescens group	Pseudomonas fluorescens	Pseudomonas fluorescens ICMP 11288
2	cellular organisms	Bacteria	Proteobacteria	Gammaproteobacteria	Pseudomonadales	Pseudomonadaceae	Pseudomonas	Pseudomonas daroniae
2	cellular organisms	Bacteria	Proteobacteria	Gammaproteobacteria	Pseudomonadales	Pseudomonadaceae	Pseudomonas	Pseudomonas chlororaphis group	Pseudomonas fragi
2	cellular organisms	Bacteria	Proteobacteria	Gammaproteobacteria	Pseudomonadales	Pseudomonadaceae	Pseudomonas	Pseudomonas carnis
2	cellular organisms	Bacteria	Proteobacteria	Gammaproteobacteria	Pseudomonadales	Pseudomonadaceae	Pseudomonas	Pseudomonas benzenivorans
2	cellular organisms	Bacteria	Proteobacteria	Gammaproteobacteria	Pseudomonadales	Pseudomonadaceae	Pseudomonas	Pseudomonas asplenii
2	cellular organisms	Bacteria	Proteobacteria	Gammaproteobacteria	Pseudomonadales	Pseudomonadaceae
2	cellular organisms	Bacteria	Proteobacteria	Gammaproteobacteria	Pseudomonadales	Moraxellaceae	unclassified Moraxellaceae	Moraxellaceae bacterium
2	cellular organisms	Bacteria	Proteobacteria	Gammaproteobacteria	Pseudomonadales	Moraxellaceae	Psychrobacter	unclassified Psychrobacter	Psychrobacter sp. TB2
2	cellular organisms	Bacteria	Proteobacteria	Gammaproteobacteria	Pseudomonadales	Moraxellaceae	Psychrobacter	Psychrobacter immobilis
2	cellular organisms	Bacteria	Proteobacteria	Gammaproteobacteria	Pseudomonadales	Moraxellaceae	Psychrobacter
2	cellular organisms	Bacteria	Proteobacteria	Gammaproteobacteria	Pseudomonadales	Moraxellaceae	Moraxella	Moraxella macacae
2	cellular organisms	Bacteria	Proteobacteria	Gammaproteobacteria	Pseudomonadales	Moraxellaceae	Acinetobacter	unclassified Acinetobacter	Acinetobacter sp. YH12227
2	cellular organisms	Bacteria	Proteobacteria	Gammaproteobacteria	Pseudomonadales	Moraxellaceae	Acinetobacter	unclassified Acinetobacter	Acinetobacter sp. YH12096
2	cellular organisms	Bacteria	Proteobacteria	Gammaproteobacteria	Pseudomonadales	Moraxellaceae	Acinetobacter	Acinetobacter oleivorans	Acinetobacter oleivorans CIP 110421
2	cellular organisms	Bacteria	Proteobacteria	Gammaproteobacteria	Pseudomonadales	Moraxellaceae	Acinetobacter	Acinetobacter calcoaceticus/baumannii complex	Acinetobacter sp. 479375
2	cellular organisms	Bacteria	Proteobacteria	Gammaproteobacteria	Pseudomonadales	Moraxellaceae	Acinetobacter	Acinetobacter calcoaceticus/baumannii complex	Acinetobacter baumannii	Acinetobacter baumannii NIPH 146
2	cellular organisms	Bacteria	Proteobacteria	Gammaproteobacteria	Pseudomonadales	Moraxellaceae	Acinetobacter	Acinetobacter bereziniae
2	cellular organisms	Bacteria	Proteobacteria	Gammaproteobacteria	Pasteurellales	Pasteurellaceae	Haemophilus	[Haemophilus] ducreyi
2	cellular organisms	Bacteria	Proteobacteria	Gammaproteobacteria	Pasteurellales	Pasteurellaceae	Glaesserella	Glaesserella parasuis
2	cellular organisms	Bacteria	Proteobacteria	Gammaproteobacteria	Pasteurellales	Pasteurellaceae	Avibacterium	Avibacterium paragallinarum	Avibacterium paragallinarum JF4211
2	cellular organisms	Bacteria	Proteobacteria	Gammaproteobacteria	Pasteurellales	Pasteurellaceae	Avibacterium	Avibacterium paragallinarum
2	cellular organisms	Bacteria	Proteobacteria	Gammaproteobacteria	Pasteurellales	Pasteurellaceae	Actinobacillus	Actinobacillus pleuropneumoniae
2	cellular organisms	Bacteria	Proteobacteria	Gammaproteobacteria	Oceanospirillales	Oleiphilaceae	Oleiphilus	Oleiphilus messinensis
2	cellular organisms	Bacteria	Proteobacteria	Gammaproteobacteria	Oceanospirillales	Oceanospirillaceae	Marinomonas
2	cellular organisms	Bacteria	Proteobacteria	Gammaproteobacteria	Oceanospirillales	Halomonadaceae	Salinicola	Salinicola rhizosphaerae
2	cellular organisms	Bacteria	Proteobacteria	Gammaproteobacteria	Oceanospirillales	Halomonadaceae	Halomonas	Halomonas songnenensis
2	cellular organisms	Bacteria	Proteobacteria	Gammaproteobacteria	Nevskiales	Steroidobacteraceae	Steroidobacter
2	cellular organisms	Bacteria	Proteobacteria	Gammaproteobacteria	Nevskiales	Sinobacteraceae	Stagnimonas	Stagnimonas aquatica
2	cellular organisms	Bacteria	Proteobacteria	Gammaproteobacteria	Nevskiales	Sinobacteraceae	Solimonas
2	cellular organisms	Bacteria	Proteobacteria	Gammaproteobacteria	Methylococcales	Methylococcaceae	Methylococcus	Methylococcus capsulatus	Methylococcus capsulatus str. Bath
2	cellular organisms	Bacteria	Proteobacteria	Gammaproteobacteria	Methylococcales	Methylococcaceae	Methylocaldum	unclassified Methylocaldum
2	cellular organisms	Bacteria	Proteobacteria	Gammaproteobacteria	Legionellales	Legionellaceae	Legionella	Legionella nagasakiensis
2	cellular organisms	Bacteria	Proteobacteria	Gammaproteobacteria	Gammaproteobacteria incertae sedis	Thiolapillus	Thiolapillus brandeum
2	cellular organisms	Bacteria	Proteobacteria	Gammaproteobacteria	Gammaproteobacteria incertae sedis	Candidatus Thioglobus	unclassified Candidatus Thioglobus	Candidatus Thioglobus sp. TMED218
2	cellular organisms	Bacteria	Proteobacteria	Gammaproteobacteria	Enterobacterales	Erwiniaceae	Pantoea	unclassified Pantoea	Pantoea sp. PSNIH1
2	cellular organisms	Bacteria	Proteobacteria	Gammaproteobacteria	Enterobacterales	Erwiniaceae
2	cellular organisms	Bacteria	Proteobacteria	Gammaproteobacteria	Enterobacterales	Enterobacteriaceae	Salmonella	unclassified Salmonella	Salmonella sp. zj-f60
2	cellular organisms	Bacteria	Proteobacteria	Gammaproteobacteria	Enterobacterales	Enterobacteriaceae	Salmonella	unclassified Salmonella	Salmonella sp. gx-f4
2	cellular organisms	Bacteria	Proteobacteria	Gammaproteobacteria	Enterobacterales	Enterobacteriaceae	Salmonella	Salmonella enterica	Salmonella enterica subsp. enterica	Salmonella enterica subsp. enterica serovar Newport
2	cellular organisms	Bacteria	Proteobacteria	Gammaproteobacteria	Enterobacterales	Enterobacteriaceae	Salmonella	Salmonella enterica	Salmonella enterica subsp. enterica
2	cellular organisms	Bacteria	Proteobacteria	Gammaproteobacteria	Enterobacterales	Enterobacteriaceae	Salmonella
2	cellular organisms	Bacteria	Proteobacteria	Gammaproteobacteria	Enterobacterales	Enterobacteriaceae	Klebsiella	Klebsiella variicola
2	cellular organisms	Bacteria	Proteobacteria	Gammaproteobacteria	Enterobacterales	Enterobacteriaceae	Klebsiella	Klebsiella quasipneumoniae
2	cellular organisms	Bacteria	Proteobacteria	Gammaproteobacteria	Enterobacterales	Enterobacteriaceae	Enterobacteriaceae incertae sedis	ant, tsetse, mealybug, aphid, etc. endosymbionts	aphid secondary symbionts	Candidatus Regiella	Candidatus Regiella insecticola	Candidatus Regiella insecticola 5.15
2	cellular organisms	Bacteria	Proteobacteria	Gammaproteobacteria	Enterobacterales	Enterobacteriaceae	Enterobacter	Enterobacter cloacae complex	unclassified Enterobacter cloacae complex	Enterobacter cloacae complex sp. 4DZ3-17B2
2	cellular organisms	Bacteria	Proteobacteria	Gammaproteobacteria	Enterobacterales	Enterobacteriaceae	Enterobacter	Enterobacter cloacae complex	unclassified Enterobacter cloacae complex	Enterobacter cloacae complex sp. 4DZ1-17B1
2	cellular organisms	Bacteria	Proteobacteria	Gammaproteobacteria	Enterobacterales	Enterobacteriaceae	Enterobacter	Enterobacter cloacae complex	unclassified Enterobacter cloacae complex
2	cellular organisms	Bacteria	Proteobacteria	Gammaproteobacteria	Enterobacterales	Enterobacteriaceae	Enterobacter	Enterobacter cloacae complex	Enterobacter asburiae
2	cellular organisms	Bacteria	Proteobacteria	Gammaproteobacteria	Enterobacterales	Enterobacterales incertae sedis	Plesiomonas	Plesiomonas shigelloides	Plesiomonas shigelloides 302-73
2	cellular organisms	Bacteria	Proteobacteria	Gammaproteobacteria	Chromatiales	Chromatiaceae	Candidatus Nitrosacidococcus	Candidatus Nitrosacidococcus tergens
2	cellular organisms	Bacteria	Proteobacteria	Gammaproteobacteria	Cellvibrionales	Porticoccaceae	unclassified Porticoccaceae	SAR92 clade	SAR92 clade bacterium
2	cellular organisms	Bacteria	Proteobacteria	Gammaproteobacteria	Alteromonadales	Shewanellaceae	Shewanella	Shewanella litoralis
2	cellular organisms	Bacteria	Proteobacteria	Gammaproteobacteria	Alteromonadales	Pseudoalteromonadaceae	Pseudoalteromonas	unclassified Pseudoalteromonas	Pseudoalteromonas sp. SWXJZ94C
2	cellular organisms	Bacteria	Proteobacteria	Gammaproteobacteria	Alteromonadales	Idiomarinaceae	Aliidiomarina	unclassified Aliidiomarina	Aliidiomarina sp. B3213
2	cellular organisms	Bacteria	Proteobacteria	Gammaproteobacteria	Alteromonadales	Colwelliaceae	Colwellia
2	cellular organisms	Bacteria	Proteobacteria	Gammaproteobacteria	Alteromonadales	Alteromonadaceae	Marinobacter	Marinobacter profundi
2	cellular organisms	Bacteria	Proteobacteria	Gammaproteobacteria	Alteromonadales	Alteromonadaceae	Marinobacter
2	cellular organisms	Bacteria	Proteobacteria	Gammaproteobacteria	Alteromonadales	Alteromonadaceae	Alishewanella
2	cellular organisms	Bacteria	Proteobacteria	Gammaproteobacteria	Aeromonadales	Aeromonadaceae	Oceanisphaera	Oceanisphaera marina
2	cellular organisms	Bacteria	Proteobacteria	Candidatus Muproteobacteria
2	cellular organisms	Bacteria	Proteobacteria	Betaproteobacteria	Rhodocyclales	Zoogloeaceae	Azoarcus	Azoarcus indigens
2	cellular organisms	Bacteria	Proteobacteria	Betaproteobacteria	Rhodocyclales
2	cellular organisms	Bacteria	Proteobacteria	Betaproteobacteria	Nitrosomonadales	Methylophilaceae	Methylophilus	unclassified Methylophilus	Methylophilus sp. TWE2
2	cellular organisms	Bacteria	Proteobacteria	Betaproteobacteria	Nitrosomonadales	Methylophilaceae	Methylophilus
2	cellular organisms	Bacteria	Proteobacteria	Betaproteobacteria	Neisseriales	Neisseriaceae	Vitreoscilla	Vitreoscilla filiformis
2	cellular organisms	Bacteria	Proteobacteria	Betaproteobacteria	Neisseriales	Neisseriaceae
2	cellular organisms	Bacteria	Proteobacteria	Betaproteobacteria	Neisseriales	Chromobacteriaceae	Chromobacterium group	Chromobacterium	Chromobacterium violaceum
2	cellular organisms	Bacteria	Proteobacteria	Betaproteobacteria	Burkholderiales	Sutterellaceae	Sutterella	Sutterella parvirubra	Sutterella parvirubra YIT 11816
2	cellular organisms	Bacteria	Proteobacteria	Betaproteobacteria	Burkholderiales	Oxalobacteraceae	unclassified Oxalobacteraceae	Oxalobacteraceae bacterium
2	cellular organisms	Bacteria	Proteobacteria	Betaproteobacteria	Burkholderiales	Oxalobacteraceae	Undibacterium	Undibacterium terreum
2	cellular organisms	Bacteria	Proteobacteria	Betaproteobacteria	Burkholderiales	Oxalobacteraceae	Rugamonas	unclassified Rugamonas	Rugamonas sp. FT29W
2	cellular organisms	Bacteria	Proteobacteria	Betaproteobacteria	Burkholderiales	Oxalobacteraceae	Noviherbaspirillum	unclassified Noviherbaspirillum	Noviherbaspirillum sp. DKR-6
2	cellular organisms	Bacteria	Proteobacteria	Betaproteobacteria	Burkholderiales	Oxalobacteraceae	Noviherbaspirillum	Noviherbaspirillum soli
2	cellular organisms	Bacteria	Proteobacteria	Betaproteobacteria	Burkholderiales	Oxalobacteraceae	Noviherbaspirillum	Noviherbaspirillum humi
2	cellular organisms	Bacteria	Proteobacteria	Betaproteobacteria	Burkholderiales	Oxalobacteraceae	Massilia	unclassified Massilia	Massilia sp. LPB0304
2	cellular organisms	Bacteria	Proteobacteria	Betaproteobacteria	Burkholderiales	Oxalobacteraceae	Massilia	unclassified Massilia	Massilia sp. LC238
2	cellular organisms	Bacteria	Proteobacteria	Betaproteobacteria	Burkholderiales	Oxalobacteraceae	Massilia	unclassified Massilia	Massilia sp. CF038
2	cellular organisms	Bacteria	Proteobacteria	Betaproteobacteria	Burkholderiales	Oxalobacteraceae	Massilia	Massilia psychrophila
2	cellular organisms	Bacteria	Proteobacteria	Betaproteobacteria	Burkholderiales	Oxalobacteraceae	Janthinobacterium	unclassified Janthinobacterium	Janthinobacterium sp. SLB01
2	cellular organisms	Bacteria	Proteobacteria	Betaproteobacteria	Burkholderiales	Oxalobacteraceae	Janthinobacterium	unclassified Janthinobacterium	Janthinobacterium sp. LM6
2	cellular organisms	Bacteria	Proteobacteria	Betaproteobacteria	Burkholderiales	Oxalobacteraceae	Janthinobacterium	unclassified Janthinobacterium	Janthinobacterium sp. HH107
2	cellular organisms	Bacteria	Proteobacteria	Betaproteobacteria	Burkholderiales	Oxalobacteraceae	Janthinobacterium	unclassified Janthinobacterium	Janthinobacterium sp. HH106
2	cellular organisms	Bacteria	Proteobacteria	Betaproteobacteria	Burkholderiales	Oxalobacteraceae	Janthinobacterium	unclassified Janthinobacterium	Janthinobacterium sp. BJB401
2	cellular organisms	Bacteria	Proteobacteria	Betaproteobacteria	Burkholderiales	Oxalobacteraceae	Herbaspirillum	unclassified Herbaspirillum	Herbaspirillum sp. HC18
2	cellular organisms	Bacteria	Proteobacteria	Betaproteobacteria	Burkholderiales	Oxalobacteraceae	Duganella	unclassified Duganella	Duganella sp. SG902
2	cellular organisms	Bacteria	Proteobacteria	Betaproteobacteria	Burkholderiales	Oxalobacteraceae	Duganella	Duganella callida
2	cellular organisms	Bacteria	Proteobacteria	Betaproteobacteria	Burkholderiales	Comamonadaceae	Variovorax	unclassified Variovorax	Variovorax sp. YR752
2	cellular organisms	Bacteria	Proteobacteria	Betaproteobacteria	Burkholderiales	Comamonadaceae	Variovorax	unclassified Variovorax	Variovorax sp. SG533
2	cellular organisms	Bacteria	Proteobacteria	Betaproteobacteria	Burkholderiales	Comamonadaceae	Variovorax	unclassified Variovorax	Variovorax sp. SCN 67-85
2	cellular organisms	Bacteria	Proteobacteria	Betaproteobacteria	Burkholderiales	Comamonadaceae	Variovorax	unclassified Variovorax	Variovorax sp. OK605
2	cellular organisms	Bacteria	Proteobacteria	Betaproteobacteria	Burkholderiales	Comamonadaceae	Variovorax	unclassified Variovorax	Variovorax sp. EL159
2	cellular organisms	Bacteria	Proteobacteria	Betaproteobacteria	Burkholderiales	Comamonadaceae	Variovorax	unclassified Variovorax	Variovorax sp. BK370
2	cellular organisms	Bacteria	Proteobacteria	Betaproteobacteria	Burkholderiales	Comamonadaceae	Simplicispira	Simplicispira suum
2	cellular organisms	Bacteria	Proteobacteria	Betaproteobacteria	Burkholderiales	Comamonadaceae	Serpentinomonas
2	cellular organisms	Bacteria	Proteobacteria	Betaproteobacteria	Burkholderiales	Comamonadaceae	Pseudacidovorax	Pseudacidovorax intermedius
2	cellular organisms	Bacteria	Proteobacteria	Betaproteobacteria	Burkholderiales	Comamonadaceae	Pseudacidovorax
2	cellular organisms	Bacteria	Proteobacteria	Betaproteobacteria	Burkholderiales	Comamonadaceae	Hydrogenophaga
2	cellular organisms	Bacteria	Proteobacteria	Betaproteobacteria	Burkholderiales	Comamonadaceae	Delftia	unclassified Delftia	Delftia sp. HK171
2	cellular organisms	Bacteria	Proteobacteria	Betaproteobacteria	Burkholderiales	Comamonadaceae	Delftia	Delftia tsuruhatensis
2	cellular organisms	Bacteria	Proteobacteria	Betaproteobacteria	Burkholderiales	Comamonadaceae	Delftia	Delftia lacustris
2	cellular organisms	Bacteria	Proteobacteria	Betaproteobacteria	Burkholderiales	Comamonadaceae	Delftia	Delftia acidovorans
2	cellular organisms	Bacteria	Proteobacteria	Betaproteobacteria	Burkholderiales	Comamonadaceae	Comamonas	Comamonas testosteroni
2	cellular organisms	Bacteria	Proteobacteria	Betaproteobacteria	Burkholderiales	Comamonadaceae	Acidovorax	Acidovorax delafieldii	Acidovorax delafieldii 2AN
2	cellular organisms	Bacteria	Proteobacteria	Betaproteobacteria	Burkholderiales	Burkholderiaceae	Ralstonia	Ralstonia solanacearum
2	cellular organisms	Bacteria	Proteobacteria	Betaproteobacteria	Burkholderiales	Burkholderiaceae	Paraburkholderia	Paraburkholderia dinghuensis
2	cellular organisms	Bacteria	Proteobacteria	Betaproteobacteria	Burkholderiales	Burkholderiaceae	Paraburkholderia	Candidatus Paraburkholderia calva
2	cellular organisms	Bacteria	Proteobacteria	Betaproteobacteria	Burkholderiales	Burkholderiaceae	Lautropia	unclassified Lautropia	Lautropia sp.
2	cellular organisms	Bacteria	Proteobacteria	Betaproteobacteria	Burkholderiales	Burkholderiaceae	Lautropia
2	cellular organisms	Bacteria	Proteobacteria	Betaproteobacteria	Burkholderiales	Burkholderiaceae	Cupriavidus	unclassified Cupriavidus
2	cellular organisms	Bacteria	Proteobacteria	Betaproteobacteria	Burkholderiales	Burkholderiaceae	Cupriavidus	Cupriavidus oxalaticus
2	cellular organisms	Bacteria	Proteobacteria	Betaproteobacteria	Burkholderiales	Burkholderiaceae	Burkholderia	pseudomallei group	Burkholderia pseudomallei	Burkholderia pseudomallei MSHR640
2	cellular organisms	Bacteria	Proteobacteria	Betaproteobacteria	Burkholderiales	Burkholderiaceae	Burkholderia	Burkholderia cepacia complex	Burkholderia vietnamiensis
2	cellular organisms	Bacteria	Proteobacteria	Betaproteobacteria	Burkholderiales	Alcaligenaceae	Achromobacter	unclassified Achromobacter	Achromobacter sp. DMS1
2	cellular organisms	Bacteria	Proteobacteria	Betaproteobacteria	Burkholderiales	Alcaligenaceae	Achromobacter	unclassified Achromobacter	Achromobacter sp. AONIH1
2	cellular organisms	Bacteria	Proteobacteria	Betaproteobacteria	Burkholderiales	Alcaligenaceae	Achromobacter
2	cellular organisms	Bacteria	Proteobacteria	Alphaproteobacteria	unclassified Alphaproteobacteria	Alphaproteobacteria bacterium 13_2_20CM_2_64_7
2	cellular organisms	Bacteria	Proteobacteria	Alphaproteobacteria	Sphingomonadales	Sphingomonadaceae	Sphingomonas	unclassified Sphingomonas	Sphingomonas sp. PAMC 26605
2	cellular organisms	Bacteria	Proteobacteria	Alphaproteobacteria	Sphingomonadales	Sphingomonadaceae	Sphingomonas	unclassified Sphingomonas	Sphingomonas sp. LH128
2	cellular organisms	Bacteria	Proteobacteria	Alphaproteobacteria	Sphingomonadales	Sphingomonadaceae	Sphingomonas	unclassified Sphingomonas	Sphingomonas sp. JUb134
2	cellular organisms	Bacteria	Proteobacteria	Alphaproteobacteria	Sphingomonadales	Sphingomonadaceae	Sphingomonas	Sphingomonas sanguinis
2	cellular organisms	Bacteria	Proteobacteria	Alphaproteobacteria	Sphingomonadales	Sphingomonadaceae	Sphingomonas	Sphingomonas rubra
2	cellular organisms	Bacteria	Proteobacteria	Alphaproteobacteria	Sphingomonadales	Sphingomonadaceae	Sphingomonas	Sphingomonas melonis
2	cellular organisms	Bacteria	Proteobacteria	Alphaproteobacteria	Sphingomonadales	Sphingomonadaceae	Sphingomonas	Sphingomonas ginsenosidivorax
2	cellular organisms	Bacteria	Proteobacteria	Alphaproteobacteria	Sphingomonadales	Sphingomonadaceae	Sphingomonas	Sphingomonas dokdonensis
2	cellular organisms	Bacteria	Proteobacteria	Alphaproteobacteria	Sphingomonadales	Sphingomonadaceae	Sphingomonas	Sphingomonas bacterium
2	cellular organisms	Bacteria	Proteobacteria	Alphaproteobacteria	Sphingomonadales	Sphingomonadaceae	Sphingobium	unclassified Sphingobium	Sphingobium sp. LB126
2	cellular organisms	Bacteria	Proteobacteria	Alphaproteobacteria	Sphingomonadales	Sphingomonadaceae	Sphingobium	Sphingobium chlorophenolicum
2	cellular organisms	Bacteria	Proteobacteria	Alphaproteobacteria	Sphingomonadales	Sphingomonadaceae	Sphingobium	Sphingobium bisphenolivorans
2	cellular organisms	Bacteria	Proteobacteria	Alphaproteobacteria	Sphingomonadales	Sphingomonadaceae	Sphingobium	Sphingobium barthaii
2	cellular organisms	Bacteria	Proteobacteria	Alphaproteobacteria	Sphingomonadales	Sphingomonadaceae	Sandaracinobacter	unclassified Sandaracinobacter	Sandaracinobacter sp. SZY PN-1
2	cellular organisms	Bacteria	Proteobacteria	Alphaproteobacteria	Sphingomonadales	Sphingomonadaceae	Novosphingobium	Novosphingobium sediminicola
2	cellular organisms	Bacteria	Proteobacteria	Alphaproteobacteria	Sphingomonadales	Erythrobacteraceae	Altererythrobacter
2	cellular organisms	Bacteria	Proteobacteria	Alphaproteobacteria	Rhodospirillales	unclassified Rhodospirillales	Rhodospirillales bacterium 20-64-7
2	cellular organisms	Bacteria	Proteobacteria	Alphaproteobacteria	Rhodospirillales	Rhodospirillaceae	Fodinicurvata	Fodinicurvata sediminis
2	cellular organisms	Bacteria	Proteobacteria	Alphaproteobacteria	Rhodospirillales	Rhodospirillaceae	Fodinicurvata
2	cellular organisms	Bacteria	Proteobacteria	Alphaproteobacteria	Rhodospirillales	Rhodospirillaceae	Azospirillum	unclassified Azospirillum	Azospirillum sp. TSO35-2
2	cellular organisms	Bacteria	Proteobacteria	Alphaproteobacteria	Rhodospirillales	Acetobacteraceae	Roseomonas	unclassified Roseomonas	Roseomonas sp. BU-1
2	cellular organisms	Bacteria	Proteobacteria	Alphaproteobacteria	Rhodospirillales	Acetobacteraceae	Roseomonas
2	cellular organisms	Bacteria	Proteobacteria	Alphaproteobacteria	Rhodospirillales	Acetobacteraceae	Gluconobacter	Gluconobacter cerinus
2	cellular organisms	Bacteria	Proteobacteria	Alphaproteobacteria	Rhodospirillales	Acetobacteraceae	Dankookia	Dankookia rubra
2	cellular organisms	Bacteria	Proteobacteria	Alphaproteobacteria	Rhodospirillales	Acetobacteraceae	Acidiphilium	unclassified Acidiphilium
2	cellular organisms	Bacteria	Proteobacteria	Alphaproteobacteria	Rhodobacterales	Rhodobacteraceae	Roseibaca	Roseibaca calidilacus
2	cellular organisms	Bacteria	Proteobacteria	Alphaproteobacteria	Rhodobacterales	Rhodobacteraceae	Paracoccus	Paracoccus sanguinis
2	cellular organisms	Bacteria	Proteobacteria	Alphaproteobacteria	Rhodobacterales	Rhodobacteraceae	Paracoccus	Paracoccus chinensis
2	cellular organisms	Bacteria	Proteobacteria	Alphaproteobacteria	Rhodobacterales	Rhodobacteraceae	Paracoccus	Paracoccus acridae
2	cellular organisms	Bacteria	Proteobacteria	Alphaproteobacteria	Rhodobacterales	Rhodobacteraceae	Mameliella	Mameliella alba
2	cellular organisms	Bacteria	Proteobacteria	Alphaproteobacteria	Rhodobacterales	Rhodobacteraceae	Labrenzia	unclassified Labrenzia	Labrenzia sp. OB1
2	cellular organisms	Bacteria	Proteobacteria	Alphaproteobacteria	Rhodobacterales	Rhodobacteraceae	Amaricoccus	unclassified Amaricoccus	Amaricoccus sp. HB172011
2	cellular organisms	Bacteria	Proteobacteria	Alphaproteobacteria	Rhizobiales	unclassified Rhizobiales	Rhizobiales bacterium 65-79
2	cellular organisms	Bacteria	Proteobacteria	Alphaproteobacteria	Rhizobiales	unclassified Rhizobiales	Rhizobiales bacterium 64-17
2	cellular organisms	Bacteria	Proteobacteria	Alphaproteobacteria	Rhizobiales	unclassified Rhizobiales	Rhizobiales bacterium 62-17
2	cellular organisms	Bacteria	Proteobacteria	Alphaproteobacteria	Rhizobiales	Xanthobacteraceae	Pseudolabrys	unclassified Pseudolabrys	Pseudolabrys sp. Root1462
2	cellular organisms	Bacteria	Proteobacteria	Alphaproteobacteria	Rhizobiales	Xanthobacteraceae	Pseudolabrys	unclassified Pseudolabrys	Pseudolabrys sp. GY_H
2	cellular organisms	Bacteria	Proteobacteria	Alphaproteobacteria	Rhizobiales	Xanthobacteraceae	Labrys	unclassified Labrys (in: Bacteria)	Labrys sp. WJW
2	cellular organisms	Bacteria	Proteobacteria	Alphaproteobacteria	Rhizobiales	Rhizobiales incertae sedis	Mongoliimonas	Mongoliimonas terrestris
2	cellular organisms	Bacteria	Proteobacteria	Alphaproteobacteria	Rhizobiales	Rhizobiaceae	Sinorhizobium/Ensifer group	Sinorhizobium	unclassified Sinorhizobium	Sinorhizobium sp. RAC02
2	cellular organisms	Bacteria	Proteobacteria	Alphaproteobacteria	Rhizobiales	Rhizobiaceae	Sinorhizobium/Ensifer group	Sinorhizobium	Sinorhizobium meliloti
2	cellular organisms	Bacteria	Proteobacteria	Alphaproteobacteria	Rhizobiales	Rhizobiaceae	Sinorhizobium/Ensifer group	Sinorhizobium	Sinorhizobium medicae
2	cellular organisms	Bacteria	Proteobacteria	Alphaproteobacteria	Rhizobiales	Rhizobiaceae	Rhizobium/Agrobacterium group	Rhizobium	unclassified Rhizobium	Rhizobium sp. ASV8
2	cellular organisms	Bacteria	Proteobacteria	Alphaproteobacteria	Rhizobiales	Rhizobiaceae	Rhizobium/Agrobacterium group	Rhizobium	unclassified Rhizobium	Rhizobium sp. 2MFCol3.1
2	cellular organisms	Bacteria	Proteobacteria	Alphaproteobacteria	Rhizobiales	Rhizobiaceae	Rhizobium/Agrobacterium group	Rhizobium	Rhizobium subbaraonis
2	cellular organisms	Bacteria	Proteobacteria	Alphaproteobacteria	Rhizobiales	Rhizobiaceae	Rhizobium/Agrobacterium group	Agrobacterium	Agrobacterium tumefaciens complex	Agrobacterium tumefaciens	Agrobacterium tumefaciens F2
2	cellular organisms	Bacteria	Proteobacteria	Alphaproteobacteria	Rhizobiales	Rhizobiaceae	Rhizobium/Agrobacterium group	Agrobacterium	Agrobacterium tumefaciens complex	Agrobacterium tumefaciens
2	cellular organisms	Bacteria	Proteobacteria	Alphaproteobacteria	Rhizobiales	Rhizobiaceae	Rhizobium/Agrobacterium group	Agrobacterium
2	cellular organisms	Bacteria	Proteobacteria	Alphaproteobacteria	Rhizobiales	Rhizobiaceae	Ciceribacter	unclassified Ciceribacter	Ciceribacter sp. F8825
2	cellular organisms	Bacteria	Proteobacteria	Alphaproteobacteria	Rhizobiales	Phyllobacteriaceae	Phyllobacterium	Phyllobacterium brassicacearum
2	cellular organisms	Bacteria	Proteobacteria	Alphaproteobacteria	Rhizobiales	Phyllobacteriaceae	Nitratireductor	Nitratireductor aquibiodomus
2	cellular organisms	Bacteria	Proteobacteria	Alphaproteobacteria	Rhizobiales	Phyllobacteriaceae	Mesorhizobium	unclassified Mesorhizobium	Mesorhizobium sp. WSM1293
2	cellular organisms	Bacteria	Proteobacteria	Alphaproteobacteria	Rhizobiales	Phyllobacteriaceae	Mesorhizobium	unclassified Mesorhizobium	Mesorhizobium sp. Root552
2	cellular organisms	Bacteria	Proteobacteria	Alphaproteobacteria	Rhizobiales	Phyllobacteriaceae	Mesorhizobium	unclassified Mesorhizobium	Mesorhizobium sp. NZP2077
2	cellular organisms	Bacteria	Proteobacteria	Alphaproteobacteria	Rhizobiales	Phyllobacteriaceae	Mesorhizobium	unclassified Mesorhizobium	Mesorhizobium sp. M9A.F.Ca.ET.002.03.1.2
2	cellular organisms	Bacteria	Proteobacteria	Alphaproteobacteria	Rhizobiales	Phyllobacteriaceae	Mesorhizobium	unclassified Mesorhizobium	Mesorhizobium sp. M7D.F.Ca.US.005.01.1.1
2	cellular organisms	Bacteria	Proteobacteria	Alphaproteobacteria	Rhizobiales	Phyllobacteriaceae	Mesorhizobium	unclassified Mesorhizobium	Mesorhizobium sp. M7A.F.Ca.US.006.01.1.1
2	cellular organisms	Bacteria	Proteobacteria	Alphaproteobacteria	Rhizobiales	Phyllobacteriaceae	Mesorhizobium	unclassified Mesorhizobium	Mesorhizobium sp. LNJC386A00
2	cellular organisms	Bacteria	Proteobacteria	Alphaproteobacteria	Rhizobiales	Phyllobacteriaceae	Mesorhizobium	unclassified Mesorhizobium	Mesorhizobium sp. F7
2	cellular organisms	Bacteria	Proteobacteria	Alphaproteobacteria	Rhizobiales	Phyllobacteriaceae	Mesorhizobium	unclassified Mesorhizobium	Mesorhizobium sp. B2-7-1
2	cellular organisms	Bacteria	Proteobacteria	Alphaproteobacteria	Rhizobiales	Phyllobacteriaceae	Mesorhizobium	unclassified Mesorhizobium	Mesorhizobium sp. B2-4-17
2	cellular organisms	Bacteria	Proteobacteria	Alphaproteobacteria	Rhizobiales	Phyllobacteriaceae	Mesorhizobium	unclassified Mesorhizobium	Mesorhizobium sp. B2-3-2
2	cellular organisms	Bacteria	Proteobacteria	Alphaproteobacteria	Rhizobiales	Phyllobacteriaceae	Mesorhizobium	unclassified Mesorhizobium	Mesorhizobium sp. AP09
2	cellular organisms	Bacteria	Proteobacteria	Alphaproteobacteria	Rhizobiales	Phyllobacteriaceae	Mesorhizobium	unclassified Mesorhizobium	Mesorhizobium sp. 113-3-3
2	cellular organisms	Bacteria	Proteobacteria	Alphaproteobacteria	Rhizobiales	Phyllobacteriaceae	Mesorhizobium	Mesorhizobium sophorae
2	cellular organisms	Bacteria	Proteobacteria	Alphaproteobacteria	Rhizobiales	Phyllobacteriaceae	Mesorhizobium	Mesorhizobium soli
2	cellular organisms	Bacteria	Proteobacteria	Alphaproteobacteria	Rhizobiales	Phyllobacteriaceae	Mesorhizobium	Mesorhizobium silamurunense
2	cellular organisms	Bacteria	Proteobacteria	Alphaproteobacteria	Rhizobiales	Phyllobacteriaceae	Mesorhizobium	Mesorhizobium sediminum
2	cellular organisms	Bacteria	Proteobacteria	Alphaproteobacteria	Rhizobiales	Phyllobacteriaceae	Mesorhizobium	Mesorhizobium mediterraneum
2	cellular organisms	Bacteria	Proteobacteria	Alphaproteobacteria	Rhizobiales	Phyllobacteriaceae	Mesorhizobium	Mesorhizobium huakuii
2	cellular organisms	Bacteria	Proteobacteria	Alphaproteobacteria	Rhizobiales	Phyllobacteriaceae	Mesorhizobium	Mesorhizobium erdmanii
2	cellular organisms	Bacteria	Proteobacteria	Alphaproteobacteria	Rhizobiales	Phyllobacteriaceae	Mesorhizobium	Mesorhizobium delmotii
2	cellular organisms	Bacteria	Proteobacteria	Alphaproteobacteria	Rhizobiales	Phyllobacteriaceae	Mesorhizobium	Mesorhizobium atlanticum
2	cellular organisms	Bacteria	Proteobacteria	Alphaproteobacteria	Rhizobiales	Phyllobacteriaceae	Hoeflea	unclassified Hoeflea	Hoeflea sp. IMCC20628
2	cellular organisms	Bacteria	Proteobacteria	Alphaproteobacteria	Rhizobiales	Phyllobacteriaceae	Aminobacter	unclassified Aminobacter	Aminobacter sp. MSH1
2	cellular organisms	Bacteria	Proteobacteria	Alphaproteobacteria	Rhizobiales	Methylobacteriaceae	Microvirga	unclassified Microvirga	Microvirga sp. BT688
2	cellular organisms	Bacteria	Proteobacteria	Alphaproteobacteria	Rhizobiales	Methylobacteriaceae	Microvirga
2	cellular organisms	Bacteria	Proteobacteria	Alphaproteobacteria	Rhizobiales	Methylobacteriaceae	Methylorubrum	Methylorubrum populi
2	cellular organisms	Bacteria	Proteobacteria	Alphaproteobacteria	Rhizobiales	Methylobacteriaceae	Methylobacterium	unclassified Methylobacterium	Methylobacterium sp. Leaf117
2	cellular organisms	Bacteria	Proteobacteria	Alphaproteobacteria	Rhizobiales	Methylobacteriaceae	Enterovirga	Enterovirga rhinocerotis
2	cellular organisms	Bacteria	Proteobacteria	Alphaproteobacteria	Rhizobiales	Hyphomicrobiaceae	Rhodoplanes	Rhodoplanes elegans
2	cellular organisms	Bacteria	Proteobacteria	Alphaproteobacteria	Rhizobiales	Hyphomicrobiaceae	Rhodomicrobium
2	cellular organisms	Bacteria	Proteobacteria	Alphaproteobacteria	Rhizobiales	Hyphomicrobiaceae	Hyphomicrobium	Hyphomicrobium denitrificans
2	cellular organisms	Bacteria	Proteobacteria	Alphaproteobacteria	Rhizobiales	Cohaesibacteraceae	Breoghania	unclassified Breoghania	Breoghania sp. L-A4
2	cellular organisms	Bacteria	Proteobacteria	Alphaproteobacteria	Rhizobiales	Brucellaceae	Ochrobactrum	unclassified Ochrobactrum	Ochrobactrum sp. Sa2BUA5
2	cellular organisms	Bacteria	Proteobacteria	Alphaproteobacteria	Rhizobiales	Brucellaceae	Brucella	unclassified Brucella	Brucella sp. BO2
2	cellular organisms	Bacteria	Proteobacteria	Alphaproteobacteria	Rhizobiales	Bradyrhizobiaceae	Tardiphaga	unclassified Tardiphaga	Tardiphaga sp. OV697
2	cellular organisms	Bacteria	Proteobacteria	Alphaproteobacteria	Rhizobiales	Bradyrhizobiaceae	Tardiphaga	unclassified Tardiphaga
2	cellular organisms	Bacteria	Proteobacteria	Alphaproteobacteria	Rhizobiales	Bradyrhizobiaceae	Bradyrhizobium	unclassified Bradyrhizobium	Bradyrhizobium sp. STM 3843
2	cellular organisms	Bacteria	Proteobacteria	Alphaproteobacteria	Rhizobiales	Bradyrhizobiaceae	Bradyrhizobium	unclassified Bradyrhizobium	Bradyrhizobium sp. SK17
2	cellular organisms	Bacteria	Proteobacteria	Alphaproteobacteria	Rhizobiales	Bradyrhizobiaceae	Bradyrhizobium	unclassified Bradyrhizobium	Bradyrhizobium sp. ORS 285
2	cellular organisms	Bacteria	Proteobacteria	Alphaproteobacteria	Rhizobiales	Bradyrhizobiaceae	Bradyrhizobium	unclassified Bradyrhizobium	Bradyrhizobium sp. OAE829
2	cellular organisms	Bacteria	Proteobacteria	Alphaproteobacteria	Rhizobiales	Bradyrhizobiaceae	Bradyrhizobium	unclassified Bradyrhizobium	Bradyrhizobium sp. Ec3.3
2	cellular organisms	Bacteria	Proteobacteria	Alphaproteobacteria	Rhizobiales	Bradyrhizobiaceae	Bradyrhizobium	unclassified Bradyrhizobium	Bradyrhizobium sp. DFCI-1
2	cellular organisms	Bacteria	Proteobacteria	Alphaproteobacteria	Rhizobiales	Bradyrhizobiaceae	Bradyrhizobium	Bradyrhizobium erythrophlei
2	cellular organisms	Bacteria	Proteobacteria	Alphaproteobacteria	Rhizobiales	Bradyrhizobiaceae	Bradyrhizobium	Bradyrhizobium canariense
2	cellular organisms	Bacteria	Proteobacteria	Alphaproteobacteria	Rhizobiales	Bradyrhizobiaceae	Bradyrhizobium	Bradyrhizobium campsiandrae
2	cellular organisms	Bacteria	Proteobacteria	Alphaproteobacteria	Rhizobiales	Bradyrhizobiaceae	Bosea	unclassified Bosea	Bosea sp. PAMC 26642
2	cellular organisms	Bacteria	Proteobacteria	Alphaproteobacteria	Rhizobiales	Bradyrhizobiaceae	Afipia	unclassified Afipia	Afipia sp. P52-10
2	cellular organisms	Bacteria	Proteobacteria	Alphaproteobacteria	Rhizobiales	Beijerinckiaceae	Pseudochelatococcus	Pseudochelatococcus lubricantis
2	cellular organisms	Bacteria	Proteobacteria	Alphaproteobacteria	Rhizobiales	Beijerinckiaceae	Beijerinckia	unclassified Beijerinckia	Beijerinckia sp. L45
2	cellular organisms	Bacteria	Proteobacteria	Alphaproteobacteria	Rhizobiales	Aurantimonadaceae	Aureimonas	Aureimonas altamirensis
2	cellular organisms	Bacteria	Proteobacteria	Alphaproteobacteria	Rhizobiales	Aurantimonadaceae
2	cellular organisms	Bacteria	Proteobacteria	Alphaproteobacteria	Hyphomonadales	Hyphomonadaceae	Hyphomonas	Hyphomonas pacifica
2	cellular organisms	Bacteria	Proteobacteria	Alphaproteobacteria	Caulobacterales	Caulobacteraceae	Phenylobacterium	Phenylobacterium kunshanense
2	cellular organisms	Bacteria	Proteobacteria	Alphaproteobacteria	Caulobacterales	Caulobacteraceae	Phenylobacterium	Phenylobacterium haematophilum
2	cellular organisms	Bacteria	Proteobacteria	Alphaproteobacteria	Caulobacterales	Caulobacteraceae	Brevundimonas	unclassified Brevundimonas	Brevundimonas sp. SH203
2	cellular organisms	Bacteria	Proteobacteria	Alphaproteobacteria	Caulobacterales	Caulobacteraceae	Asticcacaulis	unclassified Asticcacaulis	Asticcacaulis sp. AC466
2	cellular organisms	Bacteria	Proteobacteria	Alphaproteobacteria	Caulobacterales	Caulobacteraceae
1	cellular organisms	Bacteria	Proteobacteria	unclassified Proteobacteria	proteobacterium AI21
1	cellular organisms	Bacteria	Proteobacteria	unclassified Proteobacteria
1	cellular organisms	Bacteria	Proteobacteria	delta/epsilon subdivisions	Epsilonproteobacteria	unclassified Epsilonproteobacteria	Epsilonproteobacteria bacterium
1	cellular organisms	Bacteria	Proteobacteria	delta/epsilon subdivisions	Epsilonproteobacteria	Campylobacterales	Helicobacteraceae	Helicobacter	Helicobacter canis
1	cellular organisms	Bacteria	Proteobacteria	delta/epsilon subdivisions	Epsilonproteobacteria	Campylobacterales	Campylobacteraceae	Campylobacter	unclassified Campylobacter	Campylobacter sp.
1	cellular organisms	Bacteria	Proteobacteria	delta/epsilon subdivisions	Epsilonproteobacteria	Campylobacterales	Campylobacteraceae	Campylobacter	Campylobacter rectus
1	cellular organisms	Bacteria	Proteobacteria	delta/epsilon subdivisions	Epsilonproteobacteria	Campylobacterales	Campylobacteraceae	Campylobacter	Campylobacter jejuni	Campylobacter jejuni subsp. jejuni	Campylobacter jejuni subsp. jejuni BH-01-0142
1	cellular organisms	Bacteria	Proteobacteria	delta/epsilon subdivisions	Epsilonproteobacteria	Campylobacterales	Campylobacteraceae	Campylobacter	Campylobacter gracilis
1	cellular organisms	Bacteria	Proteobacteria	delta/epsilon subdivisions	Epsilonproteobacteria	Campylobacterales	Campylobacteraceae	Campylobacter	Campylobacter concisus	Campylobacter concisus UNSWCS
1	cellular organisms	Bacteria	Proteobacteria	delta/epsilon subdivisions	Epsilonproteobacteria	Campylobacterales	Campylobacteraceae	Campylobacter
1	cellular organisms	Bacteria	Proteobacteria	delta/epsilon subdivisions	Epsilonproteobacteria	Campylobacterales	Campylobacteraceae	Arcobacter group
1	cellular organisms	Bacteria	Proteobacteria	delta/epsilon subdivisions	Epsilonproteobacteria	Campylobacterales
1	cellular organisms	Bacteria	Proteobacteria	delta/epsilon subdivisions	Deltaproteobacteria	unclassified Deltaproteobacteria	Olavius algarvensis Delta 1 endosymbiont
1	cellular organisms	Bacteria	Proteobacteria	delta/epsilon subdivisions	Deltaproteobacteria	unclassified Deltaproteobacteria	Deltaproteobacteria bacterium SM23_61
1	cellular organisms	Bacteria	Proteobacteria	delta/epsilon subdivisions	Deltaproteobacteria	unclassified Deltaproteobacteria	Deltaproteobacteria bacterium HGW-Deltaproteobacteria-17
1	cellular organisms	Bacteria	Proteobacteria	delta/epsilon subdivisions	Deltaproteobacteria	unclassified Deltaproteobacteria	Deltaproteobacteria bacterium HGW-Deltaproteobacteria-14
1	cellular organisms	Bacteria	Proteobacteria	delta/epsilon subdivisions	Deltaproteobacteria	unclassified Deltaproteobacteria	Deltaproteobacteria bacterium CSP1-8
1	cellular organisms	Bacteria	Proteobacteria	delta/epsilon subdivisions	Deltaproteobacteria	environmental samples	uncultured delta proteobacterium HF0500_03A04
1	cellular organisms	Bacteria	Proteobacteria	delta/epsilon subdivisions	Deltaproteobacteria	environmental samples	uncultured delta proteobacterium HF0130_19C20
1	cellular organisms	Bacteria	Proteobacteria	delta/epsilon subdivisions	Deltaproteobacteria	environmental samples
1	cellular organisms	Bacteria	Proteobacteria	delta/epsilon subdivisions	Deltaproteobacteria	Syntrophobacterales	Syntrophaceae	unclassified Syntrophaceae	Syntrophaceae bacterium PtaB.Bin038
1	cellular organisms	Bacteria	Proteobacteria	delta/epsilon subdivisions	Deltaproteobacteria	Syntrophobacterales	Syntrophaceae	Syntrophus	Syntrophus gentianae
1	cellular organisms	Bacteria	Proteobacteria	delta/epsilon subdivisions	Deltaproteobacteria	Syntrophobacterales	Syntrophaceae	Desulfobacca	Desulfobacca acetoxidans	Desulfobacca acetoxidans DSM 11109
1	cellular organisms	Bacteria	Proteobacteria	delta/epsilon subdivisions	Deltaproteobacteria	Myxococcales	unclassified Myxococcales	Myxococcales bacterium 68-20
1	cellular organisms	Bacteria	Proteobacteria	delta/epsilon subdivisions	Deltaproteobacteria	Myxococcales	Sorangiineae	Polyangiaceae	Polyangium
1	cellular organisms	Bacteria	Proteobacteria	delta/epsilon subdivisions	Deltaproteobacteria	Myxococcales	Sorangiineae	Polyangiaceae	Pajaroellobacter	Pajaroellobacter abortibovis
1	cellular organisms	Bacteria	Proteobacteria	delta/epsilon subdivisions	Deltaproteobacteria	Myxococcales	Sorangiineae	Labilitrichaceae	Labilithrix	Labilithrix luteola
1	cellular organisms	Bacteria	Proteobacteria	delta/epsilon subdivisions	Deltaproteobacteria	Myxococcales	Nannocystineae	Kofleriaceae	Haliangium	unclassified Haliangium	Haliangium sp. UPWRP_2
1	cellular organisms	Bacteria	Proteobacteria	delta/epsilon subdivisions	Deltaproteobacteria	Myxococcales	Cystobacterineae	Myxococcaceae	Pyxidicoccus	Pyxidicoccus trucidator
1	cellular organisms	Bacteria	Proteobacteria	delta/epsilon subdivisions	Deltaproteobacteria	Myxococcales	Cystobacterineae	Myxococcaceae	Myxococcus	unclassified Myxococcus
1	cellular organisms	Bacteria	Proteobacteria	delta/epsilon subdivisions	Deltaproteobacteria	Myxococcales	Cystobacterineae	Myxococcaceae	Myxococcus	Myxococcus llanfairpwllgwyngyllgogerychwyrndrobwllllantysiliogogogochensis
1	cellular organisms	Bacteria	Proteobacteria	delta/epsilon subdivisions	Deltaproteobacteria	Myxococcales	Cystobacterineae	Myxococcaceae	Myxococcus
1	cellular organisms	Bacteria	Proteobacteria	delta/epsilon subdivisions	Deltaproteobacteria	Myxococcales	Cystobacterineae	Myxococcaceae
1	cellular organisms	Bacteria	Proteobacteria	delta/epsilon subdivisions	Deltaproteobacteria	Myxococcales	Cystobacterineae	Anaeromyxobacteraceae	Anaeromyxobacter
1	cellular organisms	Bacteria	Proteobacteria	delta/epsilon subdivisions	Deltaproteobacteria	Myxococcales	Cystobacterineae
1	cellular organisms	Bacteria	Proteobacteria	delta/epsilon subdivisions	Deltaproteobacteria	Desulfuromonadales	Syntrophotaleaceae	Syntrophotalea	Syntrophotalea acetylenica
1	cellular organisms	Bacteria	Proteobacteria	delta/epsilon subdivisions	Deltaproteobacteria	Desulfuromonadales	Geobacteraceae	unclassified Geobacteraceae	Geobacteraceae bacterium GWC2_53_11
1	cellular organisms	Bacteria	Proteobacteria	delta/epsilon subdivisions	Deltaproteobacteria	Desulfuromonadales	Geobacteraceae	Geobacter	unclassified Geobacter	Geobacter sp. SVR
1	cellular organisms	Bacteria	Proteobacteria	delta/epsilon subdivisions	Deltaproteobacteria	Desulfuromonadales	Geobacteraceae	Geobacter
1	cellular organisms	Bacteria	Proteobacteria	delta/epsilon subdivisions	Deltaproteobacteria	Desulfuromonadales	Geobacteraceae
1	cellular organisms	Bacteria	Proteobacteria	delta/epsilon subdivisions	Deltaproteobacteria	Desulfuromonadales	Desulfuromonadaceae	Desulfuromonas	unclassified Desulfuromonas	Desulfuromonas sp.
1	cellular organisms	Bacteria	Proteobacteria	delta/epsilon subdivisions	Deltaproteobacteria	Desulfovibrionales	Desulfovibrionaceae	Pseudodesulfovibrio	unclassified Pseudodesulfovibrio	Pseudodesulfovibrio sp. JC047
1	cellular organisms	Bacteria	Proteobacteria	delta/epsilon subdivisions	Deltaproteobacteria	Desulfovibrionales	Desulfovibrionaceae	Desulfovibrio	Desulfovibrio magneticus	Desulfovibrio magneticus RS-1
1	cellular organisms	Bacteria	Proteobacteria	delta/epsilon subdivisions	Deltaproteobacteria	Desulfovibrionales	Desulfovibrionaceae	Desulfovibrio	Desulfovibrio gigas
1	cellular organisms	Bacteria	Proteobacteria	delta/epsilon subdivisions	Deltaproteobacteria	Desulfovibrionales	Desulfovibrionaceae	Desulfovibrio	Desulfovibrio aminophilus
1	cellular organisms	Bacteria	Proteobacteria	delta/epsilon subdivisions	Deltaproteobacteria	Desulfovibrionales	Desulfovibrionaceae	Desulfovibrio
1	cellular organisms	Bacteria	Proteobacteria	delta/epsilon subdivisions	Deltaproteobacteria	Desulfovibrionales	Desulfovibrionaceae
1	cellular organisms	Bacteria	Proteobacteria	delta/epsilon subdivisions	Deltaproteobacteria	Desulfovibrionales	Desulfonatronaceae	Desulfonatronum	Desulfonatronum thioautotrophicum
1	cellular organisms	Bacteria	Proteobacteria	delta/epsilon subdivisions	Deltaproteobacteria	Desulfovibrionales
1	cellular organisms	Bacteria	Proteobacteria	delta/epsilon subdivisions	Deltaproteobacteria	Desulfobacterales	environmental samples	uncultured Desulfobacterales bacterium HF0200_07G10
1	cellular organisms	Bacteria	Proteobacteria	delta/epsilon subdivisions	Deltaproteobacteria	Desulfobacterales	Desulfobulbaceae	unclassified Desulfobulbaceae	Desulfobulbaceae bacterium
1	cellular organisms	Bacteria	Proteobacteria	delta/epsilon subdivisions	Deltaproteobacteria	Desulfobacterales	Desulfobulbaceae	Desulfoprunum	Desulfoprunum benzoelyticum
1	cellular organisms	Bacteria	Proteobacteria	delta/epsilon subdivisions	Deltaproteobacteria	Desulfobacterales	Desulfobulbaceae	Desulfofustis	Desulfofustis glycolicus
1	cellular organisms	Bacteria	Proteobacteria	delta/epsilon subdivisions	Deltaproteobacteria	Desulfobacterales	Desulfobulbaceae	Candidatus Electronema	unclassified Candidatus Electronema	Candidatus Electronema sp. GS
1	cellular organisms	Bacteria	Proteobacteria	delta/epsilon subdivisions	Deltaproteobacteria	Desulfobacterales	Desulfobacteraceae	unclassified Desulfobacteraceae	Desulfobacteraceae bacterium Eth-SRB1
1	cellular organisms	Bacteria	Proteobacteria	delta/epsilon subdivisions	Deltaproteobacteria	Desulfobacterales	Desulfobacteraceae	unclassified Desulfobacteraceae	Desulfobacteraceae bacterium
1	cellular organisms	Bacteria	Proteobacteria	delta/epsilon subdivisions	Deltaproteobacteria	Desulfobacterales	Desulfobacteraceae	Desulfosarcina	Desulfosarcina widdelii
1	cellular organisms	Bacteria	Proteobacteria	delta/epsilon subdivisions	Deltaproteobacteria	Desulfobacterales	Desulfobacteraceae	Desulfobacula	unclassified Desulfobacula	Desulfobacula sp. RIFOXYB2_FULL_45_6
1	cellular organisms	Bacteria	Proteobacteria	delta/epsilon subdivisions	Deltaproteobacteria	Desulfobacterales	Desulfobacteraceae	Desulfobacter	Desulfobacter postgatei
1	cellular organisms	Bacteria	Proteobacteria	delta/epsilon subdivisions	Deltaproteobacteria	Desulfobacterales	Desulfobacteraceae	Desulfatiglans	Desulfatiglans anilini
1	cellular organisms	Bacteria	Proteobacteria	delta/epsilon subdivisions	Deltaproteobacteria	Desulfobacterales	Desulfobacteraceae	Desulfatiglans
1	cellular organisms	Bacteria	Proteobacteria	delta/epsilon subdivisions	Deltaproteobacteria	Desulfarculales	Desulfarculaceae	Desulfocarbo	Desulfocarbo indianensis
1	cellular organisms	Bacteria	Proteobacteria	delta/epsilon subdivisions	Deltaproteobacteria	Deltaproteobacteria incertae sedis	Dissulfuribacter	Dissulfuribacter thermophilus
1	cellular organisms	Bacteria	Proteobacteria	delta/epsilon subdivisions	Deltaproteobacteria	Deltaproteobacteria incertae sedis	Deferrisoma	Deferrisoma camini
1	cellular organisms	Bacteria	Proteobacteria	delta/epsilon subdivisions	Deltaproteobacteria	Bradymonadales	Bradymonadaceae	Persicimonas	Persicimonas caeni
1	cellular organisms	Bacteria	Proteobacteria	delta/epsilon subdivisions	Deltaproteobacteria	Bradymonadales	Bradymonadaceae	Bradymonas	Bradymonas sediminis
1	cellular organisms	Bacteria	Proteobacteria	Oligoflexia	Silvanigrellales	Silvanigrellales incertae sedis	Spirobacillus	Spirobacillus cienkowskii
1	cellular organisms	Bacteria	Proteobacteria	Oligoflexia	Silvanigrellales	Silvanigrellaceae	Silvanigrella	unclassified Silvanigrella	Silvanigrella sp. HNSRY-1
1	cellular organisms	Bacteria	Proteobacteria	Oligoflexia	Bdellovibrionales	Bdellovibrionaceae	Bdellovibrio	unclassified Bdellovibrio	Bdellovibrio sp. 28-41-41
1	cellular organisms	Bacteria	Proteobacteria	Hydrogenophilalia	Hydrogenophilales	unclassified Hydrogenophilales
1	cellular organisms	Bacteria	Proteobacteria	Gammaproteobacteria	unclassified Gammaproteobacteria	Gammaproteobacteria bacterium TMED34
1	cellular organisms	Bacteria	Proteobacteria	Gammaproteobacteria	unclassified Gammaproteobacteria	Gammaproteobacteria bacterium TMED257
1	cellular organisms	Bacteria	Proteobacteria	Gammaproteobacteria	unclassified Gammaproteobacteria	Gammaproteobacteria bacterium RIFCSPHIGHO2_12_FULL_45_9
1	cellular organisms	Bacteria	Proteobacteria	Gammaproteobacteria	unclassified Gammaproteobacteria	Gammaproteobacteria bacterium HGW-Gammaproteobacteria-1
1	cellular organisms	Bacteria	Proteobacteria	Gammaproteobacteria	unclassified Gammaproteobacteria	Gammaproteobacteria bacterium 2W06
1	cellular organisms	Bacteria	Proteobacteria	Gammaproteobacteria	unclassified Gammaproteobacteria	Gammaproteobacteria bacterium 28-57-27
1	cellular organisms	Bacteria	Proteobacteria	Gammaproteobacteria	environmental samples	uncultured gamma proteobacterium HF0010_05D02
1	cellular organisms	Bacteria	Proteobacteria	Gammaproteobacteria	environmental samples	uncultured gamma proteobacterium EB750_07C09
1	cellular organisms	Bacteria	Proteobacteria	Gammaproteobacteria	environmental samples	uncultured Gammaproteobacteria bacterium
1	cellular organisms	Bacteria	Proteobacteria	Gammaproteobacteria	Xanthomonadales	unclassified Xanthomonadales	Xanthomonadales bacterium
1	cellular organisms	Bacteria	Proteobacteria	Gammaproteobacteria	Xanthomonadales	Xanthomonadaceae	unclassified Xanthomonadaceae	Xanthomonadaceae bacterium NML93-0399
1	cellular organisms	Bacteria	Proteobacteria	Gammaproteobacteria	Xanthomonadales	Xanthomonadaceae	unclassified Xanthomonadaceae	Xanthomonadaceae bacterium
1	cellular organisms	Bacteria	Proteobacteria	Gammaproteobacteria	Xanthomonadales	Xanthomonadaceae	Xanthomonas	Xanthomonas euvesicatoria
1	cellular organisms	Bacteria	Proteobacteria	Gammaproteobacteria	Xanthomonadales	Xanthomonadaceae	Xanthomonas	Xanthomonas citri group	Xanthomonas citri	Xanthomonas citri pv. citri
1	cellular organisms	Bacteria	Proteobacteria	Gammaproteobacteria	Xanthomonadales	Xanthomonadaceae	Xanthomonas	Xanthomonas arboricola
1	cellular organisms	Bacteria	Proteobacteria	Gammaproteobacteria	Xanthomonadales	Xanthomonadaceae	Thermomonas	unclassified Thermomonas	Thermomonas sp. SY21
1	cellular organisms	Bacteria	Proteobacteria	Gammaproteobacteria	Xanthomonadales	Xanthomonadaceae	Thermomonas	Thermomonas brevis
1	cellular organisms	Bacteria	Proteobacteria	Gammaproteobacteria	Xanthomonadales	Xanthomonadaceae	Thermomonas
1	cellular organisms	Bacteria	Proteobacteria	Gammaproteobacteria	Xanthomonadales	Xanthomonadaceae	Stenotrophomonas	unclassified Stenotrophomonas	Stenotrophomonas sp. VV52
1	cellular organisms	Bacteria	Proteobacteria	Gammaproteobacteria	Xanthomonadales	Xanthomonadaceae	Pseudoxanthomonas	Pseudoxanthomonas suwonensis
1	cellular organisms	Bacteria	Proteobacteria	Gammaproteobacteria	Xanthomonadales	Xanthomonadaceae	Pseudoxanthomonas	Pseudoxanthomonas mexicana
1	cellular organisms	Bacteria	Proteobacteria	Gammaproteobacteria	Xanthomonadales	Xanthomonadaceae	Pseudoxanthomonas	Pseudoxanthomonas kaohsiungensis
1	cellular organisms	Bacteria	Proteobacteria	Gammaproteobacteria	Xanthomonadales	Xanthomonadaceae	Pseudoxanthomonas	Pseudoxanthomonas composti
1	cellular organisms	Bacteria	Proteobacteria	Gammaproteobacteria	Xanthomonadales	Xanthomonadaceae	Lysobacter	unclassified Lysobacter	Lysobacter sp. WF-2
1	cellular organisms	Bacteria	Proteobacteria	Gammaproteobacteria	Xanthomonadales	Xanthomonadaceae	Lysobacter	Lysobacter tolerans
1	cellular organisms	Bacteria	Proteobacteria	Gammaproteobacteria	Xanthomonadales	Xanthomonadaceae	Luteimonas	Luteimonas lumbrici
1	cellular organisms	Bacteria	Proteobacteria	Gammaproteobacteria	Xanthomonadales	Rhodanobacteraceae	Rhodanobacter	unclassified Rhodanobacter	Rhodanobacter sp. C06
1	cellular organisms	Bacteria	Proteobacteria	Gammaproteobacteria	Xanthomonadales	Rhodanobacteraceae	Rhodanobacter	unclassified Rhodanobacter
1	cellular organisms	Bacteria	Proteobacteria	Gammaproteobacteria	Xanthomonadales	Rhodanobacteraceae	Rhodanobacter	Rhodanobacter spathiphylli
1	cellular organisms	Bacteria	Proteobacteria	Gammaproteobacteria	Xanthomonadales	Rhodanobacteraceae	Luteibacter	unclassified Luteibacter	Luteibacter sp. Sphag1AF
1	cellular organisms	Bacteria	Proteobacteria	Gammaproteobacteria	Xanthomonadales	Rhodanobacteraceae	Luteibacter	unclassified Luteibacter
1	cellular organisms	Bacteria	Proteobacteria	Gammaproteobacteria	Xanthomonadales	Rhodanobacteraceae	Dyella	unclassified Dyella	Dyella sp. G9
1	cellular organisms	Bacteria	Proteobacteria	Gammaproteobacteria	Xanthomonadales	Rhodanobacteraceae	Dyella	unclassified Dyella	Dyella sp. ASV24
1	cellular organisms	Bacteria	Proteobacteria	Gammaproteobacteria	Xanthomonadales	Rhodanobacteraceae	Dyella	unclassified Dyella	Dyella sp. 7MK23
1	cellular organisms	Bacteria	Proteobacteria	Gammaproteobacteria	Xanthomonadales	Rhodanobacteraceae	Dyella	Dyella solisilvae
1	cellular organisms	Bacteria	Proteobacteria	Gammaproteobacteria	Xanthomonadales	Rhodanobacteraceae	Dyella
1	cellular organisms	Bacteria	Proteobacteria	Gammaproteobacteria	Xanthomonadales	Rhodanobacteraceae	Aerosticca	Aerosticca soli
1	cellular organisms	Bacteria	Proteobacteria	Gammaproteobacteria	Xanthomonadales	Rhodanobacteraceae
1	cellular organisms	Bacteria	Proteobacteria	Gammaproteobacteria	Vibrionales	Vibrionaceae	Vibrio	unclassified Vibrio	Vibrio sp. 10N.286.48.B8
1	cellular organisms	Bacteria	Proteobacteria	Gammaproteobacteria	Vibrionales	Vibrionaceae	Vibrio	unclassified Vibrio	Vibrio sp. 10N.286.45.A3
1	cellular organisms	Bacteria	Proteobacteria	Gammaproteobacteria	Vibrionales	Vibrionaceae	Vibrio	Vibrio splendidus
1	cellular organisms	Bacteria	Proteobacteria	Gammaproteobacteria	Vibrionales	Vibrionaceae	Vibrio	Vibrio ostreicida
1	cellular organisms	Bacteria	Proteobacteria	Gammaproteobacteria	Vibrionales	Vibrionaceae	Vibrio	Vibrio hibernica
1	cellular organisms	Bacteria	Proteobacteria	Gammaproteobacteria	Vibrionales	Vibrionaceae	Vibrio	Vibrio harveyi group	Vibrio parahaemolyticus	Vibrio parahaemolyticus 10290
1	cellular organisms	Bacteria	Proteobacteria	Gammaproteobacteria	Vibrionales	Vibrionaceae	Vibrio	Vibrio harveyi group	Vibrio owensii	Vibrio owensii CAIM 1854 = LMG 25443
1	cellular organisms	Bacteria	Proteobacteria	Gammaproteobacteria	Vibrionales	Vibrionaceae	Vibrio	Vibrio harveyi group	Vibrio owensii
1	cellular organisms	Bacteria	Proteobacteria	Gammaproteobacteria	Vibrionales	Vibrionaceae	Vibrio	Vibrio harveyi group	Vibrio jasicida
1	cellular organisms	Bacteria	Proteobacteria	Gammaproteobacteria	Vibrionales	Vibrionaceae	Vibrio	Vibrio agarivorans
1	cellular organisms	Bacteria	Proteobacteria	Gammaproteobacteria	Vibrionales	Vibrionaceae	Salinivibrio	unclassified Salinivibrio	Salinivibrio sp. PR5
1	cellular organisms	Bacteria	Proteobacteria	Gammaproteobacteria	Vibrionales	Vibrionaceae	Salinivibrio	unclassified Salinivibrio	Salinivibrio sp. IB282
1	cellular organisms	Bacteria	Proteobacteria	Gammaproteobacteria	Vibrionales	Vibrionaceae	Photobacterium	Photobacterium damselae	Photobacterium damselae subsp. piscicida
1	cellular organisms	Bacteria	Proteobacteria	Gammaproteobacteria	Thiotrichales	unclassified Thiotrichales	Thiotrichales bacterium HS_08
1	cellular organisms	Bacteria	Proteobacteria	Gammaproteobacteria	Thiotrichales	Thiotrichaceae	Thiothrix	Thiothrix nivea
1	cellular organisms	Bacteria	Proteobacteria	Gammaproteobacteria	Thiotrichales	Thiotrichaceae	Thiothrix	Thiothrix lacustris
1	cellular organisms	Bacteria	Proteobacteria	Gammaproteobacteria	Thiotrichales	Thiotrichaceae	Beggiatoa	Beggiatoa leptomitoformis
1	cellular organisms	Bacteria	Proteobacteria	Gammaproteobacteria	Thiotrichales	Piscirickettsiaceae	Thiomicrospira	Thiomicrospira microaerophila
1	cellular organisms	Bacteria	Proteobacteria	Gammaproteobacteria	Salinisphaerales	Salinisphaeraceae	Salinisphaera	Salinisphaera japonica
1	cellular organisms	Bacteria	Proteobacteria	Gammaproteobacteria	Pseudomonadales	unclassified Pseudomonadales	Pseudomonadales bacterium RIFCSPLOWO2_02_FULL_63_210
1	cellular organisms	Bacteria	Proteobacteria	Gammaproteobacteria	Pseudomonadales	Pseudomonadaceae	Pseudomonas	unclassified Pseudomonas	Pseudomonas sp. YY-1
1	cellular organisms	Bacteria	Proteobacteria	Gammaproteobacteria	Pseudomonadales	Pseudomonadaceae	Pseudomonas	unclassified Pseudomonas	Pseudomonas sp. Y39-6
1	cellular organisms	Bacteria	Proteobacteria	Gammaproteobacteria	Pseudomonadales	Pseudomonadaceae	Pseudomonas	unclassified Pseudomonas	Pseudomonas sp. WS 5410
1	cellular organisms	Bacteria	Proteobacteria	Gammaproteobacteria	Pseudomonadales	Pseudomonadaceae	Pseudomonas	unclassified Pseudomonas	Pseudomonas sp. WS 5011
1	cellular organisms	Bacteria	Proteobacteria	Gammaproteobacteria	Pseudomonadales	Pseudomonadaceae	Pseudomonas	unclassified Pseudomonas	Pseudomonas sp. V1
1	cellular organisms	Bacteria	Proteobacteria	Gammaproteobacteria	Pseudomonadales	Pseudomonadaceae	Pseudomonas	unclassified Pseudomonas	Pseudomonas sp. TNT3
1	cellular organisms	Bacteria	Proteobacteria	Gammaproteobacteria	Pseudomonadales	Pseudomonadaceae	Pseudomonas	unclassified Pseudomonas	Pseudomonas sp. TJI-51
1	cellular organisms	Bacteria	Proteobacteria	Gammaproteobacteria	Pseudomonadales	Pseudomonadaceae	Pseudomonas	unclassified Pseudomonas	Pseudomonas sp. TH34
1	cellular organisms	Bacteria	Proteobacteria	Gammaproteobacteria	Pseudomonadales	Pseudomonadaceae	Pseudomonas	unclassified Pseudomonas	Pseudomonas sp. TH31
1	cellular organisms	Bacteria	Proteobacteria	Gammaproteobacteria	Pseudomonadales	Pseudomonadaceae	Pseudomonas	unclassified Pseudomonas	Pseudomonas sp. TH21
1	cellular organisms	Bacteria	Proteobacteria	Gammaproteobacteria	Pseudomonadales	Pseudomonadaceae	Pseudomonas	unclassified Pseudomonas	Pseudomonas sp. Snoq117.2
1	cellular organisms	Bacteria	Proteobacteria	Gammaproteobacteria	Pseudomonadales	Pseudomonadaceae	Pseudomonas	unclassified Pseudomonas	Pseudomonas sp. SZ57
1	cellular organisms	Bacteria	Proteobacteria	Gammaproteobacteria	Pseudomonadales	Pseudomonadaceae	Pseudomonas	unclassified Pseudomonas	Pseudomonas sp. SWRI18
1	cellular organisms	Bacteria	Proteobacteria	Gammaproteobacteria	Pseudomonadales	Pseudomonadaceae	Pseudomonas	unclassified Pseudomonas	Pseudomonas sp. SWRI126
1	cellular organisms	Bacteria	Proteobacteria	Gammaproteobacteria	Pseudomonadales	Pseudomonadaceae	Pseudomonas	unclassified Pseudomonas	Pseudomonas sp. SID14000
1	cellular organisms	Bacteria	Proteobacteria	Gammaproteobacteria	Pseudomonadales	Pseudomonadaceae	Pseudomonas	unclassified Pseudomonas	Pseudomonas sp. SHC52
1	cellular organisms	Bacteria	Proteobacteria	Gammaproteobacteria	Pseudomonadales	Pseudomonadaceae	Pseudomonas	unclassified Pseudomonas	Pseudomonas sp. S37
1	cellular organisms	Bacteria	Proteobacteria	Gammaproteobacteria	Pseudomonadales	Pseudomonadaceae	Pseudomonas	unclassified Pseudomonas	Pseudomonas sp. S36
1	cellular organisms	Bacteria	Proteobacteria	Gammaproteobacteria	Pseudomonadales	Pseudomonadaceae	Pseudomonas	unclassified Pseudomonas	Pseudomonas sp. RW3S2
1	cellular organisms	Bacteria	Proteobacteria	Gammaproteobacteria	Pseudomonadales	Pseudomonadaceae	Pseudomonas	unclassified Pseudomonas	Pseudomonas sp. RIT-PI-a
1	cellular organisms	Bacteria	Proteobacteria	Gammaproteobacteria	Pseudomonadales	Pseudomonadaceae	Pseudomonas	unclassified Pseudomonas	Pseudomonas sp. RGB
1	cellular organisms	Bacteria	Proteobacteria	Gammaproteobacteria	Pseudomonadales	Pseudomonadaceae	Pseudomonas	unclassified Pseudomonas	Pseudomonas sp. R2-37-08W
1	cellular organisms	Bacteria	Proteobacteria	Gammaproteobacteria	Pseudomonadales	Pseudomonadaceae	Pseudomonas	unclassified Pseudomonas	Pseudomonas sp. QC2
1	cellular organisms	Bacteria	Proteobacteria	Gammaproteobacteria	Pseudomonadales	Pseudomonadaceae	Pseudomonas	unclassified Pseudomonas	Pseudomonas sp. PDM05
1	cellular organisms	Bacteria	Proteobacteria	Gammaproteobacteria	Pseudomonadales	Pseudomonadaceae	Pseudomonas	unclassified Pseudomonas	Pseudomonas sp. P97.38
1	cellular organisms	Bacteria	Proteobacteria	Gammaproteobacteria	Pseudomonadales	Pseudomonadaceae	Pseudomonas	unclassified Pseudomonas	Pseudomonas sp. P7758
1	cellular organisms	Bacteria	Proteobacteria	Gammaproteobacteria	Pseudomonadales	Pseudomonadaceae	Pseudomonas	unclassified Pseudomonas	Pseudomonas sp. P7548
1	cellular organisms	Bacteria	Proteobacteria	Gammaproteobacteria	Pseudomonadales	Pseudomonadaceae	Pseudomonas	unclassified Pseudomonas	Pseudomonas sp. OV577
1	cellular organisms	Bacteria	Proteobacteria	Gammaproteobacteria	Pseudomonadales	Pseudomonadaceae	Pseudomonas	unclassified Pseudomonas	Pseudomonas sp. OV508
1	cellular organisms	Bacteria	Proteobacteria	Gammaproteobacteria	Pseudomonadales	Pseudomonadaceae	Pseudomonas	unclassified Pseudomonas	Pseudomonas sp. NFR09
1	cellular organisms	Bacteria	Proteobacteria	Gammaproteobacteria	Pseudomonadales	Pseudomonadaceae	Pseudomonas	unclassified Pseudomonas	Pseudomonas sp. NFPP28
1	cellular organisms	Bacteria	Proteobacteria	Gammaproteobacteria	Pseudomonadales	Pseudomonadaceae	Pseudomonas	unclassified Pseudomonas	Pseudomonas sp. NFIX28
1	cellular organisms	Bacteria	Proteobacteria	Gammaproteobacteria	Pseudomonadales	Pseudomonadaceae	Pseudomonas	unclassified Pseudomonas	Pseudomonas sp. NC02
1	cellular organisms	Bacteria	Proteobacteria	Gammaproteobacteria	Pseudomonadales	Pseudomonadaceae	Pseudomonas	unclassified Pseudomonas	Pseudomonas sp. NBRC 111139
1	cellular organisms	Bacteria	Proteobacteria	Gammaproteobacteria	Pseudomonadales	Pseudomonadaceae	Pseudomonas	unclassified Pseudomonas	Pseudomonas sp. MF6767
1	cellular organisms	Bacteria	Proteobacteria	Gammaproteobacteria	Pseudomonadales	Pseudomonadaceae	Pseudomonas	unclassified Pseudomonas	Pseudomonas sp. M47T1
1	cellular organisms	Bacteria	Proteobacteria	Gammaproteobacteria	Pseudomonadales	Pseudomonadaceae	Pseudomonas	unclassified Pseudomonas	Pseudomonas sp. LAMO17WK12:I1
1	cellular organisms	Bacteria	Proteobacteria	Gammaproteobacteria	Pseudomonadales	Pseudomonadaceae	Pseudomonas	unclassified Pseudomonas	Pseudomonas sp. KBW05
1	cellular organisms	Bacteria	Proteobacteria	Gammaproteobacteria	Pseudomonadales	Pseudomonadaceae	Pseudomonas	unclassified Pseudomonas	Pseudomonas sp. JV551A1
1	cellular organisms	Bacteria	Proteobacteria	Gammaproteobacteria	Pseudomonadales	Pseudomonadaceae	Pseudomonas	unclassified Pseudomonas	Pseudomonas sp. JV241A
1	cellular organisms	Bacteria	Proteobacteria	Gammaproteobacteria	Pseudomonadales	Pseudomonadaceae	Pseudomonas	unclassified Pseudomonas	Pseudomonas sp. JUb52
1	cellular organisms	Bacteria	Proteobacteria	Gammaproteobacteria	Pseudomonadales	Pseudomonadaceae	Pseudomonas	unclassified Pseudomonas	Pseudomonas sp. Irchel 3H9
1	cellular organisms	Bacteria	Proteobacteria	Gammaproteobacteria	Pseudomonadales	Pseudomonadaceae	Pseudomonas	unclassified Pseudomonas	Pseudomonas sp. Irchel 3E13
1	cellular organisms	Bacteria	Proteobacteria	Gammaproteobacteria	Pseudomonadales	Pseudomonadaceae	Pseudomonas	unclassified Pseudomonas	Pseudomonas sp. IPO3747
1	cellular organisms	Bacteria	Proteobacteria	Gammaproteobacteria	Pseudomonadales	Pseudomonadaceae	Pseudomonas	unclassified Pseudomonas	Pseudomonas sp. ICMP 8385
1	cellular organisms	Bacteria	Proteobacteria	Gammaproteobacteria	Pseudomonadales	Pseudomonadaceae	Pseudomonas	unclassified Pseudomonas	Pseudomonas sp. H3(2019)
1	cellular organisms	Bacteria	Proteobacteria	Gammaproteobacteria	Pseudomonadales	Pseudomonadaceae	Pseudomonas	unclassified Pseudomonas	Pseudomonas sp. GM84
1	cellular organisms	Bacteria	Proteobacteria	Gammaproteobacteria	Pseudomonadales	Pseudomonadaceae	Pseudomonas	unclassified Pseudomonas	Pseudomonas sp. GM17
1	cellular organisms	Bacteria	Proteobacteria	Gammaproteobacteria	Pseudomonadales	Pseudomonadaceae	Pseudomonas	unclassified Pseudomonas	Pseudomonas sp. FW305-130
1	cellular organisms	Bacteria	Proteobacteria	Gammaproteobacteria	Pseudomonadales	Pseudomonadaceae	Pseudomonas	unclassified Pseudomonas	Pseudomonas sp. FW300-N1A1
1	cellular organisms	Bacteria	Proteobacteria	Gammaproteobacteria	Pseudomonadales	Pseudomonadaceae	Pseudomonas	unclassified Pseudomonas	Pseudomonas sp. FGI182
1	cellular organisms	Bacteria	Proteobacteria	Gammaproteobacteria	Pseudomonadales	Pseudomonadaceae	Pseudomonas	unclassified Pseudomonas	Pseudomonas sp. Eur1 9.41
1	cellular organisms	Bacteria	Proteobacteria	Gammaproteobacteria	Pseudomonadales	Pseudomonadaceae	Pseudomonas	unclassified Pseudomonas	Pseudomonas sp. ES3-33
1	cellular organisms	Bacteria	Proteobacteria	Gammaproteobacteria	Pseudomonadales	Pseudomonadaceae	Pseudomonas	unclassified Pseudomonas	Pseudomonas sp. EMN2
1	cellular organisms	Bacteria	Proteobacteria	Gammaproteobacteria	Pseudomonadales	Pseudomonadaceae	Pseudomonas	unclassified Pseudomonas	Pseudomonas sp. Chol1
1	cellular organisms	Bacteria	Proteobacteria	Gammaproteobacteria	Pseudomonadales	Pseudomonadaceae	Pseudomonas	unclassified Pseudomonas	Pseudomonas sp. CHM02
1	cellular organisms	Bacteria	Proteobacteria	Gammaproteobacteria	Pseudomonadales	Pseudomonadaceae	Pseudomonas	unclassified Pseudomonas	Pseudomonas sp. CES
1	cellular organisms	Bacteria	Proteobacteria	Gammaproteobacteria	Pseudomonadales	Pseudomonadaceae	Pseudomonas	unclassified Pseudomonas	Pseudomonas sp. CBZ-4
1	cellular organisms	Bacteria	Proteobacteria	Gammaproteobacteria	Pseudomonadales	Pseudomonadaceae	Pseudomonas	unclassified Pseudomonas	Pseudomonas sp. AU8050
1	cellular organisms	Bacteria	Proteobacteria	Gammaproteobacteria	Pseudomonadales	Pseudomonadaceae	Pseudomonas	unclassified Pseudomonas	Pseudomonas sp. AP19
1	cellular organisms	Bacteria	Proteobacteria	Gammaproteobacteria	Pseudomonadales	Pseudomonadaceae	Pseudomonas	unclassified Pseudomonas	Pseudomonas sp. AN3A02
1	cellular organisms	Bacteria	Proteobacteria	Gammaproteobacteria	Pseudomonadales	Pseudomonadaceae	Pseudomonas	unclassified Pseudomonas	Pseudomonas sp. 8O
1	cellular organisms	Bacteria	Proteobacteria	Gammaproteobacteria	Pseudomonadales	Pseudomonadaceae	Pseudomonas	unclassified Pseudomonas	Pseudomonas sp. 770NI
1	cellular organisms	Bacteria	Proteobacteria	Gammaproteobacteria	Pseudomonadales	Pseudomonadaceae	Pseudomonas	unclassified Pseudomonas	Pseudomonas sp. 21
1	cellular organisms	Bacteria	Proteobacteria	Gammaproteobacteria	Pseudomonadales	Pseudomonadaceae	Pseudomonas	unclassified Pseudomonas	Pseudomonas sp. 1 R 17
1	cellular organisms	Bacteria	Proteobacteria	Gammaproteobacteria	Pseudomonadales	Pseudomonadaceae	Pseudomonas	Pseudomonas yangmingensis
1	cellular organisms	Bacteria	Proteobacteria	Gammaproteobacteria	Pseudomonadales	Pseudomonadaceae	Pseudomonas	Pseudomonas viciae
1	cellular organisms	Bacteria	Proteobacteria	Gammaproteobacteria	Pseudomonadales	Pseudomonadaceae	Pseudomonas	Pseudomonas versuta
1	cellular organisms	Bacteria	Proteobacteria	Gammaproteobacteria	Pseudomonadales	Pseudomonadaceae	Pseudomonas	Pseudomonas toyotomiensis
1	cellular organisms	Bacteria	Proteobacteria	Gammaproteobacteria	Pseudomonadales	Pseudomonadaceae	Pseudomonas	Pseudomonas syringae group	Pseudomonas syringae group genomosp. 3	Pseudomonas syringae pv. tomato
1	cellular organisms	Bacteria	Proteobacteria	Gammaproteobacteria	Pseudomonadales	Pseudomonadaceae	Pseudomonas	Pseudomonas syringae group	Pseudomonas syringae group genomosp. 2	Pseudomonas amygdali	Pseudomonas amygdali pv. mori
1	cellular organisms	Bacteria	Proteobacteria	Gammaproteobacteria	Pseudomonadales	Pseudomonadaceae	Pseudomonas	Pseudomonas syringae group	Pseudomonas syringae group genomosp. 1	Pseudomonas syringae	Pseudomonas syringae pv. syringae	Pseudomonas syringae pv. avellanae str. ISPaVe013
1	cellular organisms	Bacteria	Proteobacteria	Gammaproteobacteria	Pseudomonadales	Pseudomonadaceae	Pseudomonas	Pseudomonas syringae group	Pseudomonas syringae group genomosp. 1	Pseudomonas syringae	Pseudomonas syringae group pathovars incertae sedis	Pseudomonas syringae pv. actinidiae	Pseudomonas syringae pv. actinidiae ICMP 18807
1	cellular organisms	Bacteria	Proteobacteria	Gammaproteobacteria	Pseudomonadales	Pseudomonadaceae	Pseudomonas	Pseudomonas syringae group	Pseudomonas coronafaciens	Pseudomonas coronafaciens pv. coronafaciens
1	cellular organisms	Bacteria	Proteobacteria	Gammaproteobacteria	Pseudomonadales	Pseudomonadaceae	Pseudomonas	Pseudomonas syringae group	Pseudomonas coronafaciens
1	cellular organisms	Bacteria	Proteobacteria	Gammaproteobacteria	Pseudomonadales	Pseudomonadaceae	Pseudomonas	Pseudomonas stutzeri group	Pseudomonas xanthomarina
1	cellular organisms	Bacteria	Proteobacteria	Gammaproteobacteria	Pseudomonadales	Pseudomonadaceae	Pseudomonas	Pseudomonas stutzeri group	Pseudomonas balearica	Pseudomonas balearica DSM 6083
1	cellular organisms	Bacteria	Proteobacteria	Gammaproteobacteria	Pseudomonadales	Pseudomonadaceae	Pseudomonas	Pseudomonas putida group	Pseudomonas reidholzensis
1	cellular organisms	Bacteria	Proteobacteria	Gammaproteobacteria	Pseudomonadales	Pseudomonadaceae	Pseudomonas	Pseudomonas putida group	Pseudomonas putida	Pseudomonas putida ND6
1	cellular organisms	Bacteria	Proteobacteria	Gammaproteobacteria	Pseudomonadales	Pseudomonadaceae	Pseudomonas	Pseudomonas putida group	Pseudomonas putida	Pseudomonas putida DOT-T1E
1	cellular organisms	Bacteria	Proteobacteria	Gammaproteobacteria	Pseudomonadales	Pseudomonadaceae	Pseudomonas	Pseudomonas putida group
1	cellular organisms	Bacteria	Proteobacteria	Gammaproteobacteria	Pseudomonadales	Pseudomonadaceae	Pseudomonas	Pseudomonas psychrophila
1	cellular organisms	Bacteria	Proteobacteria	Gammaproteobacteria	Pseudomonadales	Pseudomonadaceae	Pseudomonas	Pseudomonas prosekii
1	cellular organisms	Bacteria	Proteobacteria	Gammaproteobacteria	Pseudomonadales	Pseudomonadaceae	Pseudomonas	Pseudomonas paralactis
1	cellular organisms	Bacteria	Proteobacteria	Gammaproteobacteria	Pseudomonadales	Pseudomonadaceae	Pseudomonas	Pseudomonas paracarnis
1	cellular organisms	Bacteria	Proteobacteria	Gammaproteobacteria	Pseudomonadales	Pseudomonadaceae	Pseudomonas	Pseudomonas panipatensis
1	cellular organisms	Bacteria	Proteobacteria	Gammaproteobacteria	Pseudomonadales	Pseudomonadaceae	Pseudomonas	Pseudomonas ovata
1	cellular organisms	Bacteria	Proteobacteria	Gammaproteobacteria	Pseudomonadales	Pseudomonadaceae	Pseudomonas	Pseudomonas otitidis
1	cellular organisms	Bacteria	Proteobacteria	Gammaproteobacteria	Pseudomonadales	Pseudomonadaceae	Pseudomonas	Pseudomonas nicosulfuronedens
1	cellular organisms	Bacteria	Proteobacteria	Gammaproteobacteria	Pseudomonadales	Pseudomonadaceae	Pseudomonas	Pseudomonas moraviensis
1	cellular organisms	Bacteria	Proteobacteria	Gammaproteobacteria	Pseudomonadales	Pseudomonadaceae	Pseudomonas	Pseudomonas moorei
1	cellular organisms	Bacteria	Proteobacteria	Gammaproteobacteria	Pseudomonadales	Pseudomonadaceae	Pseudomonas	Pseudomonas lutea
1	cellular organisms	Bacteria	Proteobacteria	Gammaproteobacteria	Pseudomonadales	Pseudomonadaceae	Pseudomonas	Pseudomonas kuykendallii
1	cellular organisms	Bacteria	Proteobacteria	Gammaproteobacteria	Pseudomonadales	Pseudomonadaceae	Pseudomonas	Pseudomonas knackmussii
1	cellular organisms	Bacteria	Proteobacteria	Gammaproteobacteria	Pseudomonadales	Pseudomonadaceae	Pseudomonas	Pseudomonas jessenii
1	cellular organisms	Bacteria	Proteobacteria	Gammaproteobacteria	Pseudomonadales	Pseudomonadaceae	Pseudomonas	Pseudomonas hussainii
1	cellular organisms	Bacteria	Proteobacteria	Gammaproteobacteria	Pseudomonadales	Pseudomonadaceae	Pseudomonas	Pseudomonas helleri
1	cellular organisms	Bacteria	Proteobacteria	Gammaproteobacteria	Pseudomonadales	Pseudomonadaceae	Pseudomonas	Pseudomonas guguanensis
1	cellular organisms	Bacteria	Proteobacteria	Gammaproteobacteria	Pseudomonadales	Pseudomonadaceae	Pseudomonas	Pseudomonas fluorescens group	unclassified Pseudomonas fluorescens group	Pseudomonas sp. FH1
1	cellular organisms	Bacteria	Proteobacteria	Gammaproteobacteria	Pseudomonadales	Pseudomonadaceae	Pseudomonas	Pseudomonas fluorescens group	Pseudomonas veronii	Pseudomonas veronii 1YdBTEX2
1	cellular organisms	Bacteria	Proteobacteria	Gammaproteobacteria	Pseudomonadales	Pseudomonadaceae	Pseudomonas	Pseudomonas fluorescens group	Pseudomonas marginalis	Pseudomonas marginalis ICMP 9505
1	cellular organisms	Bacteria	Proteobacteria	Gammaproteobacteria	Pseudomonadales	Pseudomonadaceae	Pseudomonas	Pseudomonas fluorescens group	Pseudomonas mandelii	Pseudomonas mandelii JR-1
1	cellular organisms	Bacteria	Proteobacteria	Gammaproteobacteria	Pseudomonadales	Pseudomonadaceae	Pseudomonas	Pseudomonas fluorescens group	Pseudomonas libanensis
1	cellular organisms	Bacteria	Proteobacteria	Gammaproteobacteria	Pseudomonadales	Pseudomonadaceae	Pseudomonas	Pseudomonas fluorescens group	Pseudomonas costantinii
1	cellular organisms	Bacteria	Proteobacteria	Gammaproteobacteria	Pseudomonadales	Pseudomonadaceae	Pseudomonas	Pseudomonas fluorescens group	Pseudomonas corrugata
1	cellular organisms	Bacteria	Proteobacteria	Gammaproteobacteria	Pseudomonadales	Pseudomonadaceae	Pseudomonas	Pseudomonas fluorescens group	Pseudomonas cedrina	Pseudomonas cedrina subsp. cedrina
1	cellular organisms	Bacteria	Proteobacteria	Gammaproteobacteria	Pseudomonadales	Pseudomonadaceae	Pseudomonas	Pseudomonas fluorescens group	Pseudomonas cedrina
1	cellular organisms	Bacteria	Proteobacteria	Gammaproteobacteria	Pseudomonadales	Pseudomonadaceae	Pseudomonas	Pseudomonas fluorescens group	Pseudomonas brenneri
1	cellular organisms	Bacteria	Proteobacteria	Gammaproteobacteria	Pseudomonadales	Pseudomonadaceae	Pseudomonas	Pseudomonas flexibilis
1	cellular organisms	Bacteria	Proteobacteria	Gammaproteobacteria	Pseudomonadales	Pseudomonadaceae	Pseudomonas	Pseudomonas cremoris
1	cellular organisms	Bacteria	Proteobacteria	Gammaproteobacteria	Pseudomonadales	Pseudomonadaceae	Pseudomonas	Pseudomonas chlororaphis group	Pseudomonas lundensis
1	cellular organisms	Bacteria	Proteobacteria	Gammaproteobacteria	Pseudomonadales	Pseudomonadaceae	Pseudomonas	Pseudomonas chengduensis
1	cellular organisms	Bacteria	Proteobacteria	Gammaproteobacteria	Pseudomonadales	Pseudomonadaceae	Pseudomonas	Pseudomonas bauzanensis
1	cellular organisms	Bacteria	Proteobacteria	Gammaproteobacteria	Pseudomonadales	Pseudomonadaceae	Pseudomonas	Pseudomonas asuensis
1	cellular organisms	Bacteria	Proteobacteria	Gammaproteobacteria	Pseudomonadales	Pseudomonadaceae	Pseudomonas	Pseudomonas allii
1	cellular organisms	Bacteria	Proteobacteria	Gammaproteobacteria	Pseudomonadales	Pseudomonadaceae	Pseudomonas	Pseudomonas aeruginosa group	Pseudomonas nitroreducens/multiresinivorans group	Pseudomonas nitroreducens
1	cellular organisms	Bacteria	Proteobacteria	Gammaproteobacteria	Pseudomonadales	Pseudomonadaceae	Pseudomonas	Pseudomonas aeruginosa group	Pseudomonas nitroreducens/multiresinivorans group	Pseudomonas multiresinivorans
1	cellular organisms	Bacteria	Proteobacteria	Gammaproteobacteria	Pseudomonadales	Pseudomonadaceae	Pseudomonas	Pseudomonas aeruginosa group	Pseudomonas aeruginosa	Pseudomonas aeruginosa BL03
1	cellular organisms	Bacteria	Proteobacteria	Gammaproteobacteria	Pseudomonadales	Pseudomonadaceae	Pseudomonas	Pseudomonas aeruginosa group
1	cellular organisms	Bacteria	Proteobacteria	Gammaproteobacteria	Pseudomonadales	Pseudomonadaceae	Azotobacter group	Azotobacter	Azotobacter beijerinckii
1	cellular organisms	Bacteria	Proteobacteria	Gammaproteobacteria	Pseudomonadales	Moraxellaceae	Psychrobacter	unclassified Psychrobacter	Psychrobacter sp. NG27
1	cellular organisms	Bacteria	Proteobacteria	Gammaproteobacteria	Pseudomonadales	Moraxellaceae	Psychrobacter	unclassified Psychrobacter
1	cellular organisms	Bacteria	Proteobacteria	Gammaproteobacteria	Pseudomonadales	Moraxellaceae	Psychrobacter	Psychrobacter pygoscelis
1	cellular organisms	Bacteria	Proteobacteria	Gammaproteobacteria	Pseudomonadales	Moraxellaceae	Paraperlucidibaca	Paraperlucidibaca baekdonensis
1	cellular organisms	Bacteria	Proteobacteria	Gammaproteobacteria	Pseudomonadales	Moraxellaceae	Moraxella	Moraxella pluranimalium
1	cellular organisms	Bacteria	Proteobacteria	Gammaproteobacteria	Pseudomonadales	Moraxellaceae	Moraxella	Moraxella nonliquefaciens
1	cellular organisms	Bacteria	Proteobacteria	Gammaproteobacteria	Pseudomonadales	Moraxellaceae	Moraxella	Moraxella lacunata
1	cellular organisms	Bacteria	Proteobacteria	Gammaproteobacteria	Pseudomonadales	Moraxellaceae	Fluviicoccus	Fluviicoccus keumensis
1	cellular organisms	Bacteria	Proteobacteria	Gammaproteobacteria	Pseudomonadales	Moraxellaceae	Agitococcus	Agitococcus lubricus
1	cellular organisms	Bacteria	Proteobacteria	Gammaproteobacteria	Pseudomonadales	Moraxellaceae	Acinetobacter	unclassified Acinetobacter	Acinetobacter sp. YH12254
1	cellular organisms	Bacteria	Proteobacteria	Gammaproteobacteria	Pseudomonadales	Moraxellaceae	Acinetobacter	unclassified Acinetobacter	Acinetobacter sp. YH12244
1	cellular organisms	Bacteria	Proteobacteria	Gammaproteobacteria	Pseudomonadales	Moraxellaceae	Acinetobacter	unclassified Acinetobacter	Acinetobacter sp. YH12218
1	cellular organisms	Bacteria	Proteobacteria	Gammaproteobacteria	Pseudomonadales	Moraxellaceae	Acinetobacter	unclassified Acinetobacter	Acinetobacter sp. YH12102
1	cellular organisms	Bacteria	Proteobacteria	Gammaproteobacteria	Pseudomonadales	Moraxellaceae	Acinetobacter	unclassified Acinetobacter	Acinetobacter sp. YH12070
1	cellular organisms	Bacteria	Proteobacteria	Gammaproteobacteria	Pseudomonadales	Moraxellaceae	Acinetobacter	unclassified Acinetobacter	Acinetobacter sp. WCHA55
1	cellular organisms	Bacteria	Proteobacteria	Gammaproteobacteria	Pseudomonadales	Moraxellaceae	Acinetobacter	unclassified Acinetobacter	Acinetobacter sp. TGL-Y2
1	cellular organisms	Bacteria	Proteobacteria	Gammaproteobacteria	Pseudomonadales	Moraxellaceae	Acinetobacter	unclassified Acinetobacter	Acinetobacter sp. SwsAc7
1	cellular organisms	Bacteria	Proteobacteria	Gammaproteobacteria	Pseudomonadales	Moraxellaceae	Acinetobacter	unclassified Acinetobacter	Acinetobacter sp. NEB 394
1	cellular organisms	Bacteria	Proteobacteria	Gammaproteobacteria	Pseudomonadales	Moraxellaceae	Acinetobacter	unclassified Acinetobacter	Acinetobacter sp. HA
1	cellular organisms	Bacteria	Proteobacteria	Gammaproteobacteria	Pseudomonadales	Moraxellaceae	Acinetobacter	unclassified Acinetobacter	Acinetobacter sp. DUT-2
1	cellular organisms	Bacteria	Proteobacteria	Gammaproteobacteria	Pseudomonadales	Moraxellaceae	Acinetobacter	unclassified Acinetobacter	Acinetobacter sp. CIP 102159
1	cellular organisms	Bacteria	Proteobacteria	Gammaproteobacteria	Pseudomonadales	Moraxellaceae	Acinetobacter	unclassified Acinetobacter	Acinetobacter sp. ANC 4779
1	cellular organisms	Bacteria	Proteobacteria	Gammaproteobacteria	Pseudomonadales	Moraxellaceae	Acinetobacter	unclassified Acinetobacter	Acinetobacter sp. ANC 4281
1	cellular organisms	Bacteria	Proteobacteria	Gammaproteobacteria	Pseudomonadales	Moraxellaceae	Acinetobacter	unclassified Acinetobacter	Acinetobacter sp. ANC 4204
1	cellular organisms	Bacteria	Proteobacteria	Gammaproteobacteria	Pseudomonadales	Moraxellaceae	Acinetobacter	unclassified Acinetobacter	Acinetobacter sp.
1	cellular organisms	Bacteria	Proteobacteria	Gammaproteobacteria	Pseudomonadales	Moraxellaceae	Acinetobacter	Acinetobacter venetianus
1	cellular organisms	Bacteria	Proteobacteria	Gammaproteobacteria	Pseudomonadales	Moraxellaceae	Acinetobacter	Acinetobacter variabilis
1	cellular organisms	Bacteria	Proteobacteria	Gammaproteobacteria	Pseudomonadales	Moraxellaceae	Acinetobacter	Acinetobacter radioresistens
1	cellular organisms	Bacteria	Proteobacteria	Gammaproteobacteria	Pseudomonadales	Moraxellaceae	Acinetobacter	Acinetobacter marinus
1	cellular organisms	Bacteria	Proteobacteria	Gammaproteobacteria	Pseudomonadales	Moraxellaceae	Acinetobacter	Acinetobacter lwoffii	Acinetobacter lwoffii SH145
1	cellular organisms	Bacteria	Proteobacteria	Gammaproteobacteria	Pseudomonadales	Moraxellaceae	Acinetobacter	Acinetobacter gyllenbergii
1	cellular organisms	Bacteria	Proteobacteria	Gammaproteobacteria	Pseudomonadales	Moraxellaceae	Acinetobacter	Acinetobacter dispersus
1	cellular organisms	Bacteria	Proteobacteria	Gammaproteobacteria	Pseudomonadales	Moraxellaceae	Acinetobacter	Acinetobacter calcoaceticus/baumannii complex	Acinetobacter sp. 983759
1	cellular organisms	Bacteria	Proteobacteria	Gammaproteobacteria	Pseudomonadales	Moraxellaceae	Acinetobacter	Acinetobacter calcoaceticus/baumannii complex	Acinetobacter sp. 869535
1	cellular organisms	Bacteria	Proteobacteria	Gammaproteobacteria	Pseudomonadales	Moraxellaceae	Acinetobacter	Acinetobacter calcoaceticus/baumannii complex	Acinetobacter seifertii
1	cellular organisms	Bacteria	Proteobacteria	Gammaproteobacteria	Pseudomonadales	Moraxellaceae	Acinetobacter	Acinetobacter calcoaceticus/baumannii complex	Acinetobacter pittii	Acinetobacter pittii ANC 4050
1	cellular organisms	Bacteria	Proteobacteria	Gammaproteobacteria	Pseudomonadales	Moraxellaceae	Acinetobacter	Acinetobacter calcoaceticus/baumannii complex	Acinetobacter calcoaceticus/baumannii complex sp. ABNIH27
1	cellular organisms	Bacteria	Proteobacteria	Gammaproteobacteria	Pseudomonadales	Moraxellaceae	Acinetobacter	Acinetobacter calcoaceticus/baumannii complex	Acinetobacter baumannii	Acinetobacter baumannii Naval-57
1	cellular organisms	Bacteria	Proteobacteria	Gammaproteobacteria	Pseudomonadales	Moraxellaceae	Acinetobacter	Acinetobacter calcoaceticus/baumannii complex	Acinetobacter baumannii	Acinetobacter baumannii ATCC 19606 = CIP 70.34 = JCM 6841
1	cellular organisms	Bacteria	Proteobacteria	Gammaproteobacteria	Pseudomonadales	Moraxellaceae	Acinetobacter	Acinetobacter calcoaceticus/baumannii complex	Acinetobacter baumannii	Acinetobacter baumannii 662545-1347
1	cellular organisms	Bacteria	Proteobacteria	Gammaproteobacteria	Pseudomonadales	Moraxellaceae	Acinetobacter	Acinetobacter calcoaceticus/baumannii complex	Acinetobacter baumannii	Acinetobacter baumannii 44895_3
1	cellular organisms	Bacteria	Proteobacteria	Gammaproteobacteria	Pseudomonadales	Moraxellaceae	Acinetobacter	Acinetobacter calcoaceticus/baumannii complex	Acinetobacter baumannii	Acinetobacter baumannii 15827
1	cellular organisms	Bacteria	Proteobacteria	Gammaproteobacteria	Pseudomonadales	Moraxellaceae	Acinetobacter	Acinetobacter calcoaceticus/baumannii complex	Acinetobacter baumannii	Acinetobacter baumannii 1284800
1	cellular organisms	Bacteria	Proteobacteria	Gammaproteobacteria	Pasteurellales	Pasteurellaceae	Necropsobacter	Necropsobacter massiliensis
1	cellular organisms	Bacteria	Proteobacteria	Gammaproteobacteria	Pasteurellales	Pasteurellaceae	Mannheimia	Mannheimia haemolytica	Mannheimia haemolytica PHL213
1	cellular organisms	Bacteria	Proteobacteria	Gammaproteobacteria	Pasteurellales	Pasteurellaceae	Mannheimia	Mannheimia haemolytica
1	cellular organisms	Bacteria	Proteobacteria	Gammaproteobacteria	Pasteurellales	Pasteurellaceae	Haemophilus	Haemophilus influenzae	Haemophilus influenzae NT127
1	cellular organisms	Bacteria	Proteobacteria	Gammaproteobacteria	Pasteurellales	Pasteurellaceae	Haemophilus	Haemophilus influenzae	Haemophilus influenzae HK1212
1	cellular organisms	Bacteria	Proteobacteria	Gammaproteobacteria	Pasteurellales	Pasteurellaceae	Bisgaard taxa	Bisgaard Taxon 44	Bisgaard taxon 44 str. 111
1	cellular organisms	Bacteria	Proteobacteria	Gammaproteobacteria	Pasteurellales	Pasteurellaceae	Aggregatibacter
1	cellular organisms	Bacteria	Proteobacteria	Gammaproteobacteria	Pasteurellales	Pasteurellaceae	Actinobacillus	Actinobacillus equuli
1	cellular organisms	Bacteria	Proteobacteria	Gammaproteobacteria	Orbales	Orbaceae	Orbus	unclassified Orbus	Orbus sp. IPMB12
1	cellular organisms	Bacteria	Proteobacteria	Gammaproteobacteria	Oceanospirillales	Oleiphilaceae	Oleiphilus	unclassified Oleiphilus
1	cellular organisms	Bacteria	Proteobacteria	Gammaproteobacteria	Oceanospirillales	Oceanospirillaceae	Oceanospirillum	Oceanospirillum linum
1	cellular organisms	Bacteria	Proteobacteria	Gammaproteobacteria	Oceanospirillales	Oceanospirillaceae	Neptunomonas	Neptunomonas qingdaonensis
1	cellular organisms	Bacteria	Proteobacteria	Gammaproteobacteria	Oceanospirillales	Oceanospirillaceae	Marinobacterium	Marinobacterium nitratireducens
1	cellular organisms	Bacteria	Proteobacteria	Gammaproteobacteria	Oceanospirillales	Oceanospirillaceae	Marinobacterium
1	cellular organisms	Bacteria	Proteobacteria	Gammaproteobacteria	Oceanospirillales	Oceanospirillaceae	Amphritea	Amphritea japonica
1	cellular organisms	Bacteria	Proteobacteria	Gammaproteobacteria	Oceanospirillales	Kangiellaceae	Pleionea	Pleionea mediterranea
1	cellular organisms	Bacteria	Proteobacteria	Gammaproteobacteria	Oceanospirillales	Halomonadaceae	Halomonas	unclassified Halomonas	Halomonas sp. Y2R2
1	cellular organisms	Bacteria	Proteobacteria	Gammaproteobacteria	Oceanospirillales	Halomonadaceae	Halomonas	unclassified Halomonas	Halomonas sp. PA5
1	cellular organisms	Bacteria	Proteobacteria	Gammaproteobacteria	Oceanospirillales	Halomonadaceae	Halomonas	unclassified Halomonas	Halomonas sp. MES3-P3E
1	cellular organisms	Bacteria	Proteobacteria	Gammaproteobacteria	Oceanospirillales	Halomonadaceae	Halomonas	Halomonas xinjiangensis
1	cellular organisms	Bacteria	Proteobacteria	Gammaproteobacteria	Oceanospirillales	Halomonadaceae	Halomonas	Halomonas ventosae
1	cellular organisms	Bacteria	Proteobacteria	Gammaproteobacteria	Oceanospirillales	Halomonadaceae	Halomonas	Halomonas qijiaojingensis
1	cellular organisms	Bacteria	Proteobacteria	Gammaproteobacteria	Oceanospirillales	Halomonadaceae	Halomonas	Halomonas pacifica
1	cellular organisms	Bacteria	Proteobacteria	Gammaproteobacteria	Oceanospirillales	Halomonadaceae	Halomonas	Halomonas ilicicola
1	cellular organisms	Bacteria	Proteobacteria	Gammaproteobacteria	Oceanospirillales	Halomonadaceae	Halomonas	Halomonas coralii
1	cellular organisms	Bacteria	Proteobacteria	Gammaproteobacteria	Oceanospirillales	Halomonadaceae	Aidingimonas	Aidingimonas halophila
1	cellular organisms	Bacteria	Proteobacteria	Gammaproteobacteria	Oceanospirillales	Endozoicomonadaceae	Endozoicomonas	Endozoicomonas ascidiicola
1	cellular organisms	Bacteria	Proteobacteria	Gammaproteobacteria	Oceanospirillales	Alcanivoracaceae	Alcanivorax	unclassified Alcanivorax	Alcanivorax sp. N3-2A
1	cellular organisms	Bacteria	Proteobacteria	Gammaproteobacteria	Oceanospirillales	Alcanivoracaceae	Alcanivorax	unclassified Alcanivorax
1	cellular organisms	Bacteria	Proteobacteria	Gammaproteobacteria	Oceanospirillales
1	cellular organisms	Bacteria	Proteobacteria	Gammaproteobacteria	Nevskiales	Steroidobacteraceae	Steroidobacter	unclassified Steroidobacter	Steroidobacter sp. S1-65
1	cellular organisms	Bacteria	Proteobacteria	Gammaproteobacteria	Nevskiales	Steroidobacteraceae	Steroidobacter	Steroidobacter soli
1	cellular organisms	Bacteria	Proteobacteria	Gammaproteobacteria	Nevskiales	Steroidobacteraceae	Steroidobacter	Steroidobacter agariperforans
1	cellular organisms	Bacteria	Proteobacteria	Gammaproteobacteria	Nevskiales	Steroidobacteraceae	Povalibacter	Povalibacter uvarum
1	cellular organisms	Bacteria	Proteobacteria	Gammaproteobacteria	Nevskiales	Sinobacteraceae	Sinimarinibacterium	unclassified Sinimarinibacterium	Sinimarinibacterium sp. NLF-5-8
1	cellular organisms	Bacteria	Proteobacteria	Gammaproteobacteria	Nevskiales	Sinobacteraceae	Sinimarinibacterium	unclassified Sinimarinibacterium	Sinimarinibacterium sp. CAU 1509
1	cellular organisms	Bacteria	Proteobacteria	Gammaproteobacteria	Nevskiales	Sinobacteraceae
1	cellular organisms	Bacteria	Proteobacteria	Gammaproteobacteria	Methylococcales	Methylococcaceae	unclassified Methylococcaceae	Methylococcaceae bacterium TMED69
1	cellular organisms	Bacteria	Proteobacteria	Gammaproteobacteria	Methylococcales	Methylococcaceae	Methylomonas	unclassified Methylomonas	Methylomonas sp. EbB
1	cellular organisms	Bacteria	Proteobacteria	Gammaproteobacteria	Methylococcales	Methylococcaceae	Methylomagnum	Methylomagnum ishizawai
1	cellular organisms	Bacteria	Proteobacteria	Gammaproteobacteria	Methylococcales	Methylococcaceae	Methylocaldum	unclassified Methylocaldum	Methylocaldum sp. SAD2
1	cellular organisms	Bacteria	Proteobacteria	Gammaproteobacteria	Methylococcales	Methylococcaceae	Methylocaldum	Methylocaldum szegediense
1	cellular organisms	Bacteria	Proteobacteria	Gammaproteobacteria	Methylococcales	Methylococcaceae	Methylocaldum
1	cellular organisms	Bacteria	Proteobacteria	Gammaproteobacteria	Legionellales	Legionellaceae	Legionella	Legionella tucsonensis
1	cellular organisms	Bacteria	Proteobacteria	Gammaproteobacteria	Legionellales	Legionellaceae	Legionella	Legionella quateirensis
1	cellular organisms	Bacteria	Proteobacteria	Gammaproteobacteria	Legionellales	Legionellaceae	Legionella	Legionella pneumophila	Legionella pneumophila subsp. pneumophila
1	cellular organisms	Bacteria	Proteobacteria	Gammaproteobacteria	Legionellales	Legionellaceae	Legionella	Legionella massiliensis
1	cellular organisms	Bacteria	Proteobacteria	Gammaproteobacteria	Legionellales	Legionellaceae	Legionella	Legionella jamestowniensis
1	cellular organisms	Bacteria	Proteobacteria	Gammaproteobacteria	Legionellales	Legionellaceae	Legionella	Legionella israelensis
1	cellular organisms	Bacteria	Proteobacteria	Gammaproteobacteria	Legionellales	Legionellaceae	Legionella	Legionella feeleii
1	cellular organisms	Bacteria	Proteobacteria	Gammaproteobacteria	Legionellales	Legionellaceae	Legionella
1	cellular organisms	Bacteria	Proteobacteria	Gammaproteobacteria	Legionellales	Legionellaceae
1	cellular organisms	Bacteria	Proteobacteria	Gammaproteobacteria	Legionellales	Coxiellaceae	Candidatus Berkiella	Candidatus Berkiella cookevillensis
1	cellular organisms	Bacteria	Proteobacteria	Gammaproteobacteria	Legionellales	Coxiellaceae	Candidatus Berkiella	Candidatus Berkiella aquae
1	cellular organisms	Bacteria	Proteobacteria	Gammaproteobacteria	Legionellales	Coxiellaceae	Aquicella	Aquicella lusitana
1	cellular organisms	Bacteria	Proteobacteria	Gammaproteobacteria	Gammaproteobacteria incertae sedis	Sedimenticola	Sedimenticola thiotaurini
1	cellular organisms	Bacteria	Proteobacteria	Gammaproteobacteria	Gammaproteobacteria incertae sedis	OMG group	OM182 clade
1	cellular organisms	Bacteria	Proteobacteria	Gammaproteobacteria	Gammaproteobacteria incertae sedis	Candidatus Thioglobus	environmental samples	uncultured SUP05 cluster bacterium
1	cellular organisms	Bacteria	Proteobacteria	Gammaproteobacteria	Gammaproteobacteria incertae sedis	Candidatus Kentron	unclassified Candidatus Kentron	Candidatus Kentron sp. G
1	cellular organisms	Bacteria	Proteobacteria	Gammaproteobacteria	Gammaproteobacteria incertae sedis	Candidatus Kentron	unclassified Candidatus Kentron	Candidatus Kentron sp. DK
1	cellular organisms	Bacteria	Proteobacteria	Gammaproteobacteria	Enterobacterales	Yersiniaceae	Yersinia	unclassified Yersinia	Yersinia sp. 2105 StPb PI
1	cellular organisms	Bacteria	Proteobacteria	Gammaproteobacteria	Enterobacterales	Yersiniaceae	Serratia	unclassified Serratia	Serratia sp. ATCC 39006
1	cellular organisms	Bacteria	Proteobacteria	Gammaproteobacteria	Enterobacterales	Yersiniaceae	Serratia	Serratia symbiotica
1	cellular organisms	Bacteria	Proteobacteria	Gammaproteobacteria	Enterobacterales	Yersiniaceae	Serratia	Serratia marcescens	Serratia marcescens subsp. marcescens ATCC 13880
1	cellular organisms	Bacteria	Proteobacteria	Gammaproteobacteria	Enterobacterales	Yersiniaceae	Rahnella	unclassified Rahnella	Rahnella sp. ERMR1:05
1	cellular organisms	Bacteria	Proteobacteria	Gammaproteobacteria	Enterobacterales	Yersiniaceae	Rahnella	Rahnella variigena
1	cellular organisms	Bacteria	Proteobacteria	Gammaproteobacteria	Enterobacterales	Yersiniaceae	Rahnella	Rahnella inusitata
1	cellular organisms	Bacteria	Proteobacteria	Gammaproteobacteria	Enterobacterales	Yersiniaceae	Rahnella	Rahnella aquatilis
1	cellular organisms	Bacteria	Proteobacteria	Gammaproteobacteria	Enterobacterales	Yersiniaceae	Ewingella	Ewingella americana
1	cellular organisms	Bacteria	Proteobacteria	Gammaproteobacteria	Enterobacterales	Morganellaceae	Xenorhabdus	Xenorhabdus nematophila	Xenorhabdus nematophila F1
1	cellular organisms	Bacteria	Proteobacteria	Gammaproteobacteria	Enterobacterales	Morganellaceae	Xenorhabdus	Xenorhabdus nematophila
1	cellular organisms	Bacteria	Proteobacteria	Gammaproteobacteria	Enterobacterales	Morganellaceae	Arsenophonus
1	cellular organisms	Bacteria	Proteobacteria	Gammaproteobacteria	Enterobacterales	Hafniaceae	Edwardsiella	Edwardsiella ictaluri
1	cellular organisms	Bacteria	Proteobacteria	Gammaproteobacteria	Enterobacterales	Hafniaceae	Edwardsiella
1	cellular organisms	Bacteria	Proteobacteria	Gammaproteobacteria	Enterobacterales	Erwiniaceae	Pantoea	unclassified Pantoea	Pantoea sp. VS1
1	cellular organisms	Bacteria	Proteobacteria	Gammaproteobacteria	Enterobacterales	Erwiniaceae	Pantoea	unclassified Pantoea	Pantoea sp. ICBG 985
1	cellular organisms	Bacteria	Proteobacteria	Gammaproteobacteria	Enterobacterales	Erwiniaceae	Pantoea	unclassified Pantoea	Pantoea sp. ICBG 1758
1	cellular organisms	Bacteria	Proteobacteria	Gammaproteobacteria	Enterobacterales	Erwiniaceae	Pantoea	Pantoea conspicua
1	cellular organisms	Bacteria	Proteobacteria	Gammaproteobacteria	Enterobacterales	Erwiniaceae	Erwinia	Candidatus Erwinia dacicola
1	cellular organisms	Bacteria	Proteobacteria	Gammaproteobacteria	Enterobacterales	Erwiniaceae	Erwinia
1	cellular organisms	Bacteria	Proteobacteria	Gammaproteobacteria	Enterobacterales	Erwiniaceae	Buchnera	Buchnera aphidicola
1	cellular organisms	Bacteria	Proteobacteria	Gammaproteobacteria	Enterobacterales	Enterobacteriaceae	unclassified Enterobacteriaceae	Enterobacteriaceae bacterium Kacie_13
1	cellular organisms	Bacteria	Proteobacteria	Gammaproteobacteria	Enterobacterales	Enterobacteriaceae	Superficieibacter	unclassified Superficieibacter	Superficieibacter sp. 1612_C1
1	cellular organisms	Bacteria	Proteobacteria	Gammaproteobacteria	Enterobacterales	Enterobacteriaceae	Salmonella	unclassified Salmonella	Salmonella sp. zj-f50
1	cellular organisms	Bacteria	Proteobacteria	Gammaproteobacteria	Enterobacterales	Enterobacteriaceae	Salmonella	unclassified Salmonella	Salmonella sp. sc-h43
1	cellular organisms	Bacteria	Proteobacteria	Gammaproteobacteria	Enterobacterales	Enterobacteriaceae	Salmonella	unclassified Salmonella	Salmonella sp. sc-h42
1	cellular organisms	Bacteria	Proteobacteria	Gammaproteobacteria	Enterobacterales	Enterobacteriaceae	Salmonella	unclassified Salmonella	Salmonella sp. fj-h1
1	cellular organisms	Bacteria	Proteobacteria	Gammaproteobacteria	Enterobacterales	Enterobacteriaceae	Salmonella	Salmonella enterica	Salmonella enterica subsp. enterica	Salmonella enterica subsp. enterica serovar Typhi
1	cellular organisms	Bacteria	Proteobacteria	Gammaproteobacteria	Enterobacterales	Enterobacteriaceae	Salmonella	Salmonella enterica	Salmonella enterica subsp. enterica	Salmonella enterica subsp. enterica serovar Senftenberg
1	cellular organisms	Bacteria	Proteobacteria	Gammaproteobacteria	Enterobacterales	Enterobacteriaceae	Salmonella	Salmonella enterica	Salmonella enterica subsp. enterica	Salmonella enterica subsp. enterica serovar Panama
1	cellular organisms	Bacteria	Proteobacteria	Gammaproteobacteria	Enterobacterales	Enterobacteriaceae	Salmonella	Salmonella enterica	Salmonella enterica subsp. enterica	Salmonella enterica subsp. enterica serovar Enteritidis
1	cellular organisms	Bacteria	Proteobacteria	Gammaproteobacteria	Enterobacterales	Enterobacteriaceae	Salmonella	Salmonella enterica	Salmonella enterica subsp. enterica	Salmonella enterica subsp. enterica serovar Choleraesuis	Salmonella enterica subsp. enterica serovar Choleraesuis str. SC-B67
1	cellular organisms	Bacteria	Proteobacteria	Gammaproteobacteria	Enterobacterales	Enterobacteriaceae	Salmonella	Salmonella enterica	Salmonella enterica subsp. enterica	Salmonella enterica subsp. enterica serovar Bovismorbificans
1	cellular organisms	Bacteria	Proteobacteria	Gammaproteobacteria	Enterobacterales	Enterobacteriaceae	Salmonella	Salmonella enterica	Salmonella enterica subsp. enterica	Salmonella enterica subsp. enterica serovar Agona	Salmonella enterica subsp. enterica serovar Agona str. 632182-2
1	cellular organisms	Bacteria	Proteobacteria	Gammaproteobacteria	Enterobacterales	Enterobacteriaceae	Raoultella	unclassified Raoultella	Raoultella sp. BIGb0149
1	cellular organisms	Bacteria	Proteobacteria	Gammaproteobacteria	Enterobacterales	Enterobacteriaceae	Raoultella	unclassified Raoultella	Raoultella sp. 18073
1	cellular organisms	Bacteria	Proteobacteria	Gammaproteobacteria	Enterobacterales	Enterobacteriaceae	Lelliottia	Lelliottia nimipressuralis
1	cellular organisms	Bacteria	Proteobacteria	Gammaproteobacteria	Enterobacterales	Enterobacteriaceae	Leclercia
1	cellular organisms	Bacteria	Proteobacteria	Gammaproteobacteria	Enterobacterales	Enterobacteriaceae	Klebsiella	Klebsiella pneumoniae	Klebsiella pneumoniae CHS 51
1	cellular organisms	Bacteria	Proteobacteria	Gammaproteobacteria	Enterobacterales	Enterobacteriaceae	Klebsiella	Klebsiella aerogenes	Klebsiella aerogenes UCI 45
1	cellular organisms	Bacteria	Proteobacteria	Gammaproteobacteria	Enterobacterales	Enterobacteriaceae	Escherichia	unclassified Escherichia	Escherichia sp. R20
1	cellular organisms	Bacteria	Proteobacteria	Gammaproteobacteria	Enterobacterales	Enterobacteriaceae	Escherichia	unclassified Escherichia	Escherichia sp. ESNIH1
1	cellular organisms	Bacteria	Proteobacteria	Gammaproteobacteria	Enterobacterales	Enterobacteriaceae	Escherichia	Escherichia coli	Escherichia coli UTI89
1	cellular organisms	Bacteria	Proteobacteria	Gammaproteobacteria	Enterobacterales	Enterobacteriaceae	Escherichia	Escherichia coli	Escherichia coli O104:H21	Escherichia coli O104:H21 str. CFSAN002237
1	cellular organisms	Bacteria	Proteobacteria	Gammaproteobacteria	Enterobacterales	Enterobacteriaceae	Escherichia	Escherichia coli	Escherichia coli E1114
1	cellular organisms	Bacteria	Proteobacteria	Gammaproteobacteria	Enterobacterales	Enterobacteriaceae	Escherichia	Escherichia coli	Escherichia coli APEC O1
1	cellular organisms	Bacteria	Proteobacteria	Gammaproteobacteria	Enterobacterales	Enterobacteriaceae	Escherichia	Escherichia coli	Escherichia coli 909945-2
1	cellular organisms	Bacteria	Proteobacteria	Gammaproteobacteria	Enterobacterales	Enterobacteriaceae	Enterobacter	unclassified Enterobacter	Enterobacter sp. HPCN14
1	cellular organisms	Bacteria	Proteobacteria	Gammaproteobacteria	Enterobacterales	Enterobacteriaceae	Enterobacter	unclassified Enterobacter	Enterobacter sp. 652
1	cellular organisms	Bacteria	Proteobacteria	Gammaproteobacteria	Enterobacterales	Enterobacteriaceae	Enterobacter	Enterobacter oligotrophicus
1	cellular organisms	Bacteria	Proteobacteria	Gammaproteobacteria	Enterobacterales	Enterobacteriaceae	Enterobacter	Enterobacter cloacae complex	unclassified Enterobacter cloacae complex	Enterobacter cloacae complex sp. P31C
1	cellular organisms	Bacteria	Proteobacteria	Gammaproteobacteria	Enterobacterales	Enterobacteriaceae	Enterobacter	Enterobacter cloacae complex	unclassified Enterobacter cloacae complex	Enterobacter cloacae complex sp. I3
1	cellular organisms	Bacteria	Proteobacteria	Gammaproteobacteria	Enterobacterales	Enterobacteriaceae	Enterobacter	Enterobacter cloacae complex	unclassified Enterobacter cloacae complex	Enterobacter cloacae complex sp. 2DZ2F16B1
1	cellular organisms	Bacteria	Proteobacteria	Gammaproteobacteria	Enterobacterales	Enterobacteriaceae	Enterobacter	Enterobacter cloacae complex	Enterobacter cancerogenus
1	cellular organisms	Bacteria	Proteobacteria	Gammaproteobacteria	Enterobacterales	Enterobacteriaceae	Cronobacter	Cronobacter sakazakii	Cronobacter sakazakii ATCC BAA-894
1	cellular organisms	Bacteria	Proteobacteria	Gammaproteobacteria	Enterobacterales	Enterobacteriaceae	Cronobacter	Cronobacter dublinensis
1	cellular organisms	Bacteria	Proteobacteria	Gammaproteobacteria	Enterobacterales	Enterobacteriaceae	Citrobacter	unclassified Citrobacter	Citrobacter sp. MH181794
1	cellular organisms	Bacteria	Proteobacteria	Gammaproteobacteria	Enterobacterales	Enterobacteriaceae	Citrobacter	unclassified Citrobacter	Citrobacter sp. L55
1	cellular organisms	Bacteria	Proteobacteria	Gammaproteobacteria	Enterobacterales	Enterobacteriaceae	Citrobacter	Citrobacter koseri	Citrobacter koseri ATCC BAA-895
1	cellular organisms	Bacteria	Proteobacteria	Gammaproteobacteria	Enterobacterales	Enterobacteriaceae	Citrobacter	Citrobacter freundii complex	Citrobacter youngae
1	cellular organisms	Bacteria	Proteobacteria	Gammaproteobacteria	Enterobacterales	Enterobacteriaceae	Citrobacter	Citrobacter freundii complex	Citrobacter sp. MGH109
1	cellular organisms	Bacteria	Proteobacteria	Gammaproteobacteria	Enterobacterales	Enterobacteriaceae	Cedecea	Cedecea neteri
1	cellular organisms	Bacteria	Proteobacteria	Gammaproteobacteria	Enterobacterales	Enterobacteriaceae	Cedecea	Cedecea lapagei
1	cellular organisms	Bacteria	Proteobacteria	Gammaproteobacteria	Enterobacterales	Enterobacteriaceae	Cedecea
1	cellular organisms	Bacteria	Proteobacteria	Gammaproteobacteria	Chromatiales	unclassified Chromatiales	Chromatiales bacterium RIFOXYA1_FULL_46_5
1	cellular organisms	Bacteria	Proteobacteria	Gammaproteobacteria	Chromatiales	Ectothiorhodospiraceae	Thioalkalivibrio	unclassified Thioalkalivibrio	Thioalkalivibrio sp. XN279
1	cellular organisms	Bacteria	Proteobacteria	Gammaproteobacteria	Chromatiales	Ectothiorhodospiraceae	Oceanococcus
1	cellular organisms	Bacteria	Proteobacteria	Gammaproteobacteria	Chromatiales	Ectothiorhodospiraceae	Ectothiorhodospira	Ectothiorhodospira magna
1	cellular organisms	Bacteria	Proteobacteria	Gammaproteobacteria	Chromatiales	Ectothiorhodospiraceae	Alkalilimnicola	Alkalilimnicola ehrlichii
1	cellular organisms	Bacteria	Proteobacteria	Gammaproteobacteria	Chromatiales	Ectothiorhodospiraceae	Acidihalobacter	Acidihalobacter prosperus
1	cellular organisms	Bacteria	Proteobacteria	Gammaproteobacteria	Chromatiales	Chromatiaceae	unclassified Chromatiaceae	Chromatiaceae bacterium No.7
1	cellular organisms	Bacteria	Proteobacteria	Gammaproteobacteria	Chromatiales	Chromatiaceae	Thiohalocapsa	unclassified Thiohalocapsa	Thiohalocapsa sp. ML1
1	cellular organisms	Bacteria	Proteobacteria	Gammaproteobacteria	Chromatiales	Chromatiaceae	Thiocystis	Thiocystis violacea
1	cellular organisms	Bacteria	Proteobacteria	Gammaproteobacteria	Chromatiales	Chromatiaceae	Rheinheimera	unclassified Rheinheimera	Rheinheimera sp. SA_1
1	cellular organisms	Bacteria	Proteobacteria	Gammaproteobacteria	Chromatiales	Chromatiaceae	Rheinheimera	unclassified Rheinheimera	Rheinheimera sp. F8
1	cellular organisms	Bacteria	Proteobacteria	Gammaproteobacteria	Chromatiales	Chromatiaceae	Rheinheimera	unclassified Rheinheimera	Rheinheimera sp. EpRS3
1	cellular organisms	Bacteria	Proteobacteria	Gammaproteobacteria	Chromatiales	Chromatiaceae	Rheinheimera	unclassified Rheinheimera	Rheinheimera sp.
1	cellular organisms	Bacteria	Proteobacteria	Gammaproteobacteria	Chromatiales	Chromatiaceae	Pararheinheimera	Pararheinheimera texasensis
1	cellular organisms	Bacteria	Proteobacteria	Gammaproteobacteria	Chromatiales	Chromatiaceae	Nitrosococcus	Nitrosococcus oceani
1	cellular organisms	Bacteria	Proteobacteria	Gammaproteobacteria	Chromatiales	Chromatiaceae	Halochromatium	Halochromatium roseum
1	cellular organisms	Bacteria	Proteobacteria	Gammaproteobacteria	Chromatiales	Chromatiaceae	Allochromatium	Allochromatium palmeri
1	cellular organisms	Bacteria	Proteobacteria	Gammaproteobacteria	Chromatiales	Chromatiaceae
1	cellular organisms	Bacteria	Proteobacteria	Gammaproteobacteria	Cellvibrionales	Spongiibacteraceae	unclassified Spongiibacteraceae	BD1-7 clade	marine gamma proteobacterium HTCC2143
1	cellular organisms	Bacteria	Proteobacteria	Gammaproteobacteria	Cellvibrionales	Spongiibacteraceae	Spongiibacter	unclassified Spongiibacter	Spongiibacter sp. KMU-166
1	cellular organisms	Bacteria	Proteobacteria	Gammaproteobacteria	Cellvibrionales	Spongiibacteraceae	Spongiibacter	unclassified Spongiibacter	Spongiibacter sp. KMU-158
1	cellular organisms	Bacteria	Proteobacteria	Gammaproteobacteria	Cellvibrionales	Porticoccaceae	unclassified Porticoccaceae	SAR92 clade	Gammaproteobacteria bacterium LSUCC0057
1	cellular organisms	Bacteria	Proteobacteria	Gammaproteobacteria	Cellvibrionales	Microbulbiferaceae	Microbulbifer
1	cellular organisms	Bacteria	Proteobacteria	Gammaproteobacteria	Cellvibrionales	Halieaceae	unclassified Halieaceae	Halieaceae bacterium IMCC3088
1	cellular organisms	Bacteria	Proteobacteria	Gammaproteobacteria	Cellvibrionales	Cellvibrionaceae	Saccharophagus	unclassified Saccharophagus	Saccharophagus sp. K07
1	cellular organisms	Bacteria	Proteobacteria	Gammaproteobacteria	Cellvibrionales	Cellvibrionaceae	Marinimicrobium	Marinimicrobium agarilyticum
1	cellular organisms	Bacteria	Proteobacteria	Gammaproteobacteria	Cellvibrionales	Cellvibrionaceae	Cellvibrio	unclassified Cellvibrio	Cellvibrio sp. PSBB006
1	cellular organisms	Bacteria	Proteobacteria	Gammaproteobacteria	Cellvibrionales	Cellvibrionaceae	Cellvibrio	Cellvibrio zantedeschiae
1	cellular organisms	Bacteria	Proteobacteria	Gammaproteobacteria	Cellvibrionales	Cellvibrionaceae	Cellvibrio
1	cellular organisms	Bacteria	Proteobacteria	Gammaproteobacteria	Cellvibrionales	Cellvibrionaceae
1	cellular organisms	Bacteria	Proteobacteria	Gammaproteobacteria	Alteromonadales	Shewanellaceae	Shewanella	unclassified Shewanella	Shewanella sp. UCD-KL21
1	cellular organisms	Bacteria	Proteobacteria	Gammaproteobacteria	Alteromonadales	Shewanellaceae	Shewanella	Shewanella mangrovi
1	cellular organisms	Bacteria	Proteobacteria	Gammaproteobacteria	Alteromonadales	Pseudoalteromonadaceae	Psychrosphaera	Psychrosphaera saromensis
1	cellular organisms	Bacteria	Proteobacteria	Gammaproteobacteria	Alteromonadales	Pseudoalteromonadaceae	Pseudoalteromonas	unclassified Pseudoalteromonas	Pseudoalteromonas sp. Z9A6
1	cellular organisms	Bacteria	Proteobacteria	Gammaproteobacteria	Alteromonadales	Pseudoalteromonadaceae	Pseudoalteromonas	unclassified Pseudoalteromonas	Pseudoalteromonas sp. S4488
1	cellular organisms	Bacteria	Proteobacteria	Gammaproteobacteria	Alteromonadales	Pseudoalteromonadaceae	Pseudoalteromonas	unclassified Pseudoalteromonas	Pseudoalteromonas sp. NZS100
1	cellular organisms	Bacteria	Proteobacteria	Gammaproteobacteria	Alteromonadales	Pseudoalteromonadaceae	Pseudoalteromonas	unclassified Pseudoalteromonas
1	cellular organisms	Bacteria	Proteobacteria	Gammaproteobacteria	Alteromonadales	Pseudoalteromonadaceae	Pseudoalteromonas	Pseudoalteromonas luteoviolacea	Pseudoalteromonas luteoviolacea B = ATCC 29581
1	cellular organisms	Bacteria	Proteobacteria	Gammaproteobacteria	Alteromonadales	Moritellaceae	Moritella	unclassified Moritella	Moritella sp. F1
1	cellular organisms	Bacteria	Proteobacteria	Gammaproteobacteria	Alteromonadales	Colwelliaceae	Thalassotalea	Thalassotalea crassostreae
1	cellular organisms	Bacteria	Proteobacteria	Gammaproteobacteria	Alteromonadales	Colwelliaceae	Colwellia	unclassified Colwellia	Colwellia sp. RSH04
1	cellular organisms	Bacteria	Proteobacteria	Gammaproteobacteria	Alteromonadales	Colwelliaceae	Colwellia	unclassified Colwellia	Colwellia sp. 12G3
1	cellular organisms	Bacteria	Proteobacteria	Gammaproteobacteria	Alteromonadales	Alteromonadaceae	Paraglaciecola	Paraglaciecola hydrolytica
1	cellular organisms	Bacteria	Proteobacteria	Gammaproteobacteria	Alteromonadales	Alteromonadaceae	Marinobacter	unclassified Marinobacter	Marinobacter sp. Z-F4-2
1	cellular organisms	Bacteria	Proteobacteria	Gammaproteobacteria	Alteromonadales	Alteromonadaceae	Marinobacter	unclassified Marinobacter
1	cellular organisms	Bacteria	Proteobacteria	Gammaproteobacteria	Alteromonadales	Alteromonadaceae	Marinobacter	Marinobacter hydrocarbonoclasticus	Marinobacter hydrocarbonoclasticus ATCC 49840
1	cellular organisms	Bacteria	Proteobacteria	Gammaproteobacteria	Alteromonadales	Alteromonadaceae	Marinobacter	Marinobacter adhaerens	Marinobacter adhaerens HP15
1	cellular organisms	Bacteria	Proteobacteria	Gammaproteobacteria	Alteromonadales	Alteromonadaceae	Lacimicrobium	Lacimicrobium alkaliphilum
1	cellular organisms	Bacteria	Proteobacteria	Gammaproteobacteria	Alteromonadales	Alteromonadaceae	Glaciecola	Glaciecola amylolytica
1	cellular organisms	Bacteria	Proteobacteria	Gammaproteobacteria	Alteromonadales	Alteromonadaceae	Alteromonas	Alteromonas lipolytica
1	cellular organisms	Bacteria	Proteobacteria	Gammaproteobacteria	Alteromonadales	Alteromonadaceae	Alteromonas
1	cellular organisms	Bacteria	Proteobacteria	Gammaproteobacteria	Alteromonadales
1	cellular organisms	Bacteria	Proteobacteria	Gammaproteobacteria	Aeromonadales	Aeromonadaceae	Zobellella
1	cellular organisms	Bacteria	Proteobacteria	Gammaproteobacteria	Aeromonadales	Aeromonadaceae	Oceanimonas	unclassified Oceanimonas	Oceanimonas sp. GK1
1	cellular organisms	Bacteria	Proteobacteria	Gammaproteobacteria	Aeromonadales	Aeromonadaceae	Oceanimonas
1	cellular organisms	Bacteria	Proteobacteria	Gammaproteobacteria	Aeromonadales	Aeromonadaceae	Aeromonas	unclassified Aeromonas
1	cellular organisms	Bacteria	Proteobacteria	Gammaproteobacteria	Aeromonadales	Aeromonadaceae	Aeromonas	Aeromonas hydrophila
1	cellular organisms	Bacteria	Proteobacteria	Gammaproteobacteria	Aeromonadales	Aeromonadaceae	Aeromonas	Aeromonas caviae
1	cellular organisms	Bacteria	Proteobacteria	Gammaproteobacteria	Acidiferrobacterales	Acidiferrobacteraceae	Acidiferrobacter
1	cellular organisms	Bacteria	Proteobacteria	Betaproteobacteria	unclassified Betaproteobacteria	Betaproteobacteria bacterium TMED156
1	cellular organisms	Bacteria	Proteobacteria	Betaproteobacteria	unclassified Betaproteobacteria	Betaproteobacteria bacterium SG8_41
1	cellular organisms	Bacteria	Proteobacteria	Betaproteobacteria	unclassified Betaproteobacteria	Betaproteobacteria bacterium SG8_39
1	cellular organisms	Bacteria	Proteobacteria	Betaproteobacteria	unclassified Betaproteobacteria	Betaproteobacteria bacterium SCGC AG-212-J23
1	cellular organisms	Bacteria	Proteobacteria	Betaproteobacteria	unclassified Betaproteobacteria	Betaproteobacteria bacterium RIFCSPLOWO2_12_FULL_65_14
1	cellular organisms	Bacteria	Proteobacteria	Betaproteobacteria	unclassified Betaproteobacteria	Betaproteobacteria bacterium RIFCSPLOWO2_02_FULL_64_12
1	cellular organisms	Bacteria	Proteobacteria	Betaproteobacteria	unclassified Betaproteobacteria	Betaproteobacteria bacterium MOLA814
1	cellular organisms	Bacteria	Proteobacteria	Betaproteobacteria	unclassified Betaproteobacteria	Betaproteobacteria bacterium HGW-Betaproteobacteria-7
1	cellular organisms	Bacteria	Proteobacteria	Betaproteobacteria	unclassified Betaproteobacteria	Betaproteobacteria bacterium HGW-Betaproteobacteria-3
1	cellular organisms	Bacteria	Proteobacteria	Betaproteobacteria	unclassified Betaproteobacteria	Betaproteobacteria bacterium HGW-Betaproteobacteria-11
1	cellular organisms	Bacteria	Proteobacteria	Betaproteobacteria	unclassified Betaproteobacteria	Betaproteobacteria bacterium
1	cellular organisms	Bacteria	Proteobacteria	Betaproteobacteria	unclassified Betaproteobacteria
1	cellular organisms	Bacteria	Proteobacteria	Betaproteobacteria	Rhodocyclales	unclassified Rhodocyclales	Rhodocyclales bacterium CG_4_10_14_3_um_filter_68_10
1	cellular organisms	Bacteria	Proteobacteria	Betaproteobacteria	Rhodocyclales	unclassified Rhodocyclales
1	cellular organisms	Bacteria	Proteobacteria	Betaproteobacteria	Rhodocyclales	Zoogloeaceae	Zoogloea	unclassified Zoogloea	Zoogloea sp.
1	cellular organisms	Bacteria	Proteobacteria	Betaproteobacteria	Rhodocyclales	Zoogloeaceae	Thauera	unclassified Thauera	Thauera sp. MZ1T
1	cellular organisms	Bacteria	Proteobacteria	Betaproteobacteria	Rhodocyclales	Zoogloeaceae	Thauera	unclassified Thauera	Thauera sp. 2A1
1	cellular organisms	Bacteria	Proteobacteria	Betaproteobacteria	Rhodocyclales	Zoogloeaceae
1	cellular organisms	Bacteria	Proteobacteria	Betaproteobacteria	Rhodocyclales	Rhodocyclaceae	Rhodocyclus	Rhodocyclus tenuis
1	cellular organisms	Bacteria	Proteobacteria	Betaproteobacteria	Rhodocyclales	Rhodocyclaceae	Propionivibrio	Propionivibrio limicola
1	cellular organisms	Bacteria	Proteobacteria	Betaproteobacteria	Rhodocyclales	Rhodocyclaceae	Propionivibrio	Propionivibrio dicarboxylicus
1	cellular organisms	Bacteria	Proteobacteria	Betaproteobacteria	Rhodocyclales	Azonexaceae	Dechloromonas	unclassified Dechloromonas	Dechloromonas sp. SG708
1	cellular organisms	Bacteria	Proteobacteria	Betaproteobacteria	Rhodocyclales	Azonexaceae	Dechloromonas	unclassified Dechloromonas
1	cellular organisms	Bacteria	Proteobacteria	Betaproteobacteria	Nitrosomonadales	unclassified Nitrosomonadales	Nitrosomonadales bacterium SCN 54-20
1	cellular organisms	Bacteria	Proteobacteria	Betaproteobacteria	Nitrosomonadales	unclassified Nitrosomonadales	Gallionellales bacterium RBG_16_57_15
1	cellular organisms	Bacteria	Proteobacteria	Betaproteobacteria	Nitrosomonadales	unclassified Nitrosomonadales	Gallionellales bacterium RBG_16_56_9
1	cellular organisms	Bacteria	Proteobacteria	Betaproteobacteria	Nitrosomonadales	Usitatibacteraceae	Usitatibacter	Usitatibacter rugosus
1	cellular organisms	Bacteria	Proteobacteria	Betaproteobacteria	Nitrosomonadales	Sulfuricellaceae	Sulfuriferula	unclassified Sulfuriferula	Sulfuriferula sp. AH1
1	cellular organisms	Bacteria	Proteobacteria	Betaproteobacteria	Nitrosomonadales	Sulfuricellaceae	Sulfuriferula	Sulfuriferula nivalis
1	cellular organisms	Bacteria	Proteobacteria	Betaproteobacteria	Nitrosomonadales	Sulfuricellaceae	Sulfuricella	Sulfuricella denitrificans
1	cellular organisms	Bacteria	Proteobacteria	Betaproteobacteria	Nitrosomonadales	Sulfuricellaceae	Sulfuricella
1	cellular organisms	Bacteria	Proteobacteria	Betaproteobacteria	Nitrosomonadales	Sterolibacteriaceae	Denitratisoma	unclassified Denitratisoma	Denitratisoma sp. DHT3
1	cellular organisms	Bacteria	Proteobacteria	Betaproteobacteria	Nitrosomonadales	Nitrosomonadaceae	Nitrosospira	Nitrosospira briensis
1	cellular organisms	Bacteria	Proteobacteria	Betaproteobacteria	Nitrosomonadales	Nitrosomonadaceae	Nitrosomonas	unclassified Nitrosomonas
1	cellular organisms	Bacteria	Proteobacteria	Betaproteobacteria	Nitrosomonadales	Nitrosomonadaceae	Nitrosomonas	Nitrosomonas ureae
1	cellular organisms	Bacteria	Proteobacteria	Betaproteobacteria	Nitrosomonadales	Nitrosomonadaceae	Nitrosomonas	Nitrosomonas europaea
1	cellular organisms	Bacteria	Proteobacteria	Betaproteobacteria	Nitrosomonadales	Methylophilaceae	Methylophilus	unclassified Methylophilus	Methylophilus sp. 13
1	cellular organisms	Bacteria	Proteobacteria	Betaproteobacteria	Nitrosomonadales	Methylophilaceae	Methylophilus	unclassified Methylophilus	Methylophilus sp.
1	cellular organisms	Bacteria	Proteobacteria	Betaproteobacteria	Nitrosomonadales	Methylophilaceae	Methylobacillus	Methylobacillus flagellatus
1	cellular organisms	Bacteria	Proteobacteria	Betaproteobacteria	Neisseriales	Neisseriaceae	unclassified Neisseriaceae	Neisseriaceae bacterium
1	cellular organisms	Bacteria	Proteobacteria	Betaproteobacteria	Neisseriales	Neisseriaceae	Neisseria	unclassified Neisseria	Neisseria sp. WF04
1	cellular organisms	Bacteria	Proteobacteria	Betaproteobacteria	Neisseriales	Neisseriaceae	Neisseria	Neisseria zalophi
1	cellular organisms	Bacteria	Proteobacteria	Betaproteobacteria	Neisseriales	Neisseriaceae	Neisseria	Neisseria weaveri
1	cellular organisms	Bacteria	Proteobacteria	Betaproteobacteria	Neisseriales	Neisseriaceae	Neisseria	Neisseria subflava	Neisseria subflava NJ9703
1	cellular organisms	Bacteria	Proteobacteria	Betaproteobacteria	Neisseriales	Neisseriaceae	Neisseria	Neisseria subflava
1	cellular organisms	Bacteria	Proteobacteria	Betaproteobacteria	Neisseriales	Neisseriaceae	Neisseria	Neisseria sicca	Neisseria sicca VK64
1	cellular organisms	Bacteria	Proteobacteria	Betaproteobacteria	Neisseriales	Neisseriaceae	Neisseria	Neisseria mucosa	Neisseria mucosa ATCC 25996
1	cellular organisms	Bacteria	Proteobacteria	Betaproteobacteria	Neisseriales	Neisseriaceae	Neisseria	Neisseria mucosa
1	cellular organisms	Bacteria	Proteobacteria	Betaproteobacteria	Neisseriales	Neisseriaceae	Neisseria	Neisseria meningitidis	Neisseria meningitidis M7124
1	cellular organisms	Bacteria	Proteobacteria	Betaproteobacteria	Neisseriales	Neisseriaceae	Neisseria	Neisseria meningitidis	Neisseria meningitidis 81858
1	cellular organisms	Bacteria	Proteobacteria	Betaproteobacteria	Neisseriales	Neisseriaceae	Neisseria	Neisseria gonorrhoeae	Neisseria gonorrhoeae PID332
1	cellular organisms	Bacteria	Proteobacteria	Betaproteobacteria	Neisseriales	Neisseriaceae	Kingella
1	cellular organisms	Bacteria	Proteobacteria	Betaproteobacteria	Neisseriales	Neisseriaceae	Eikenella
1	cellular organisms	Bacteria	Proteobacteria	Betaproteobacteria	Neisseriales	Chromobacteriaceae	Chromobacterium group	Iodobacter	Iodobacter fluviatilis
1	cellular organisms	Bacteria	Proteobacteria	Betaproteobacteria	Neisseriales	Chromobacteriaceae	Chromobacterium group	Chromobacterium	Chromobacterium haemolyticum
1	cellular organisms	Bacteria	Proteobacteria	Betaproteobacteria	Neisseriales	Chromobacteriaceae	Chitiniphilus	Chitiniphilus eburneus
1	cellular organisms	Bacteria	Proteobacteria	Betaproteobacteria	Neisseriales	Chromobacteriaceae	Aquitalea
1	cellular organisms	Bacteria	Proteobacteria	Betaproteobacteria	Neisseriales	Chromobacteriaceae
1	cellular organisms	Bacteria	Proteobacteria	Betaproteobacteria	Burkholderiales	unclassified Burkholderiales	Burkholderiales bacterium RIFCSPLOWO2_12_FULL_61_40
1	cellular organisms	Bacteria	Proteobacteria	Betaproteobacteria	Burkholderiales	unclassified Burkholderiales	Burkholderiales bacterium PBB5
1	cellular organisms	Bacteria	Proteobacteria	Betaproteobacteria	Burkholderiales	unclassified Burkholderiales	Burkholderiales bacterium 68-10
1	cellular organisms	Bacteria	Proteobacteria	Betaproteobacteria	Burkholderiales	unclassified Burkholderiales	Burkholderiales bacterium 67-32
1	cellular organisms	Bacteria	Proteobacteria	Betaproteobacteria	Burkholderiales	Sutterellaceae	Sutterella	environmental samples	Sutterella wadsworthensis CAG:135
1	cellular organisms	Bacteria	Proteobacteria	Betaproteobacteria	Burkholderiales	Sutterellaceae	Parasutterella	Parasutterella excrementihominis	Parasutterella excrementihominis YIT 11859
1	cellular organisms	Bacteria	Proteobacteria	Betaproteobacteria	Burkholderiales	Sutterellaceae
1	cellular organisms	Bacteria	Proteobacteria	Betaproteobacteria	Burkholderiales	Oxalobacteraceae	unclassified Oxalobacteraceae	Oxalobacteraceae bacterium OM1
1	cellular organisms	Bacteria	Proteobacteria	Betaproteobacteria	Burkholderiales	Oxalobacteraceae	unclassified Oxalobacteraceae	Oxalobacteraceae bacterium IMCC9480
1	cellular organisms	Bacteria	Proteobacteria	Betaproteobacteria	Burkholderiales	Oxalobacteraceae	Undibacterium	unclassified Undibacterium	Undibacterium sp. CY22W
1	cellular organisms	Bacteria	Proteobacteria	Betaproteobacteria	Burkholderiales	Oxalobacteraceae	Undibacterium	Undibacterium piscinae
1	cellular organisms	Bacteria	Proteobacteria	Betaproteobacteria	Burkholderiales	Oxalobacteraceae	Undibacterium	Undibacterium oligocarboniphilum
1	cellular organisms	Bacteria	Proteobacteria	Betaproteobacteria	Burkholderiales	Oxalobacteraceae	Undibacterium
1	cellular organisms	Bacteria	Proteobacteria	Betaproteobacteria	Burkholderiales	Oxalobacteraceae	Rugamonas	unclassified Rugamonas
1	cellular organisms	Bacteria	Proteobacteria	Betaproteobacteria	Burkholderiales	Oxalobacteraceae	Rugamonas	Rugamonas rubra
1	cellular organisms	Bacteria	Proteobacteria	Betaproteobacteria	Burkholderiales	Oxalobacteraceae	Pseudoduganella	unclassified Pseudoduganella	Pseudoduganella sp. CY13W
1	cellular organisms	Bacteria	Proteobacteria	Betaproteobacteria	Burkholderiales	Oxalobacteraceae	Noviherbaspirillum	unclassified Noviherbaspirillum	Noviherbaspirillum sp. K1S02-23
1	cellular organisms	Bacteria	Proteobacteria	Betaproteobacteria	Burkholderiales	Oxalobacteraceae	Noviherbaspirillum	Noviherbaspirillum denitrificans
1	cellular organisms	Bacteria	Proteobacteria	Betaproteobacteria	Burkholderiales	Oxalobacteraceae	Massilia	unclassified Massilia	Massilia sp. Root335
1	cellular organisms	Bacteria	Proteobacteria	Betaproteobacteria	Burkholderiales	Oxalobacteraceae	Massilia	unclassified Massilia	Massilia sp. PDC64
1	cellular organisms	Bacteria	Proteobacteria	Betaproteobacteria	Burkholderiales	Oxalobacteraceae	Massilia	unclassified Massilia	Massilia sp. ONC3
1	cellular organisms	Bacteria	Proteobacteria	Betaproteobacteria	Burkholderiales	Oxalobacteraceae	Massilia	unclassified Massilia	Massilia sp. Mn16-1_5
1	cellular organisms	Bacteria	Proteobacteria	Betaproteobacteria	Burkholderiales	Oxalobacteraceae	Massilia	unclassified Massilia	Massilia sp. ML15P13
1	cellular organisms	Bacteria	Proteobacteria	Betaproteobacteria	Burkholderiales	Oxalobacteraceae	Massilia	unclassified Massilia	Massilia sp. Leaf139
1	cellular organisms	Bacteria	Proteobacteria	Betaproteobacteria	Burkholderiales	Oxalobacteraceae	Massilia	unclassified Massilia	Massilia sp. KIM
1	cellular organisms	Bacteria	Proteobacteria	Betaproteobacteria	Burkholderiales	Oxalobacteraceae	Massilia	unclassified Massilia	Massilia sp. K1S02-61
1	cellular organisms	Bacteria	Proteobacteria	Betaproteobacteria	Burkholderiales	Oxalobacteraceae	Massilia	unclassified Massilia	Massilia sp. JS1662
1	cellular organisms	Bacteria	Proteobacteria	Betaproteobacteria	Burkholderiales	Oxalobacteraceae	Massilia	unclassified Massilia	Massilia sp. GEM5
1	cellular organisms	Bacteria	Proteobacteria	Betaproteobacteria	Burkholderiales	Oxalobacteraceae	Massilia	unclassified Massilia	Massilia sp. Dwa41.01b
1	cellular organisms	Bacteria	Proteobacteria	Betaproteobacteria	Burkholderiales	Oxalobacteraceae	Massilia	unclassified Massilia	Massilia sp. BSC265
1	cellular organisms	Bacteria	Proteobacteria	Betaproteobacteria	Burkholderiales	Oxalobacteraceae	Massilia	Massilia yuzhufengensis
1	cellular organisms	Bacteria	Proteobacteria	Betaproteobacteria	Burkholderiales	Oxalobacteraceae	Massilia	Massilia putida
1	cellular organisms	Bacteria	Proteobacteria	Betaproteobacteria	Burkholderiales	Oxalobacteraceae	Massilia	Massilia eurypsychrophila
1	cellular organisms	Bacteria	Proteobacteria	Betaproteobacteria	Burkholderiales	Oxalobacteraceae	Massilia	Massilia aurea
1	cellular organisms	Bacteria	Proteobacteria	Betaproteobacteria	Burkholderiales	Oxalobacteraceae	Massilia	Massilia atriviolacea
1	cellular organisms	Bacteria	Proteobacteria	Betaproteobacteria	Burkholderiales	Oxalobacteraceae	Massilia	'Massilia aquatica' Lu et al. 2020
1	cellular organisms	Bacteria	Proteobacteria	Betaproteobacteria	Burkholderiales	Oxalobacteraceae	Janthinobacterium	unclassified Janthinobacterium	Janthinobacterium sp. YR213
1	cellular organisms	Bacteria	Proteobacteria	Betaproteobacteria	Burkholderiales	Oxalobacteraceae	Janthinobacterium	unclassified Janthinobacterium	Janthinobacterium sp. PC23-8
[truncated: 3,764 more rows]
[truncated: 7 more columns]
