# Supplementary material for: Expanding the environmental virome: Infection profile in a native rainforest tree species
Source: Front Microbiol. 2022 Aug 4;13:874319. doi: 10.3389/fmicb.2022.874319 (PMC9387356; doi:10.3389/fmicb.2022.874319)
Supplement: Supplementary file 4 [file Table_2.XLSX]

## Sheet: Sheet1
parent_charge	score	totalIntensity	previous_aa	sequence	next_aa	retentionTimeMin	chromatographicPeakWidthSec	delta_parent_mass	delta_parent_mass_ppm	Transcript	Viral species
2	4.33	147000	(K)	TVVDMALTAMLNR	(K)	8.9	4	0.014	9.8	NODE_41497	-
2	4.35	951000	(K)	TVVDMALTAMLNR	(K)	8.9	3	0.0141	9.8	NODE_41497	-
3	2	68700	(K)	ILILnsQVHR	(L)	7.47	4	80.9423	-6.3	NODE_45025	-
3	3.59	314000	(R)	TmVNGIDVSPVAFKQFYAATRNIGAFAMTVK	(S)	13.22	7	15.9941	-0.2	NODE_47371	-
4	2.09	50200	(R)	SEEHTSELQSPCnLVCRLLLEKK	(K)	11.35	3	0.9778	-2.2	NODE_48606	-
2	3.21	86500	(R)	LRGRAK	(K)	8.63	4	0.0047	6.7	NODE_48606	-
2	3.09	79600	(R)	LRGRAK	(K)	8.63	4	0.0043	6.1	NODE_48606	-
2	3.22	126000	(K)	GAHTFRGELLSK	(R)	8.68	6	0.012	9.1	NODE_48606	-
2	3.82	55300	(R)	LLLEK	(K)	7.3	7	-0.0025	-4.1	NODE_50646	-
2	3.44	55300	(R)	LLLEK	(K)	7.3	7	-0.0025	-4.1	NODE_50646	-
2	5.52	81300	(R)	LLLEK	(K)	7.25	10	-0.0026	-4.3	NODE_50646	-
2	8.08	78300	(R)	LLLEK	(K)	7.25	9	-0.0052	-8.4	NODE_50646	-
2	3.92	21600	(R)	LLLEK	(K)	7.27	10	-0.0017	-2.7	NODE_50646	-
2	3	19900	(R)	LLLEK	(K)	7.27	10	-0.001	-1.7	NODE_50646	-
2	5.25	37100	(R)	LLLEK	(K)	7.25	10	-0.0005	-0.8	NODE_50646	-
2	7.32	21500	(R)	LLLEK	(K)	7.28	2	-0.0004	-0.7	NODE_50646	-
2	3.32	21500	(R)	LLLEK	(K)	7.28	2	-0.0004	-0.7	NODE_50646	-
2	5.06	26000	(R)	LLLEK	(K)	7.28	4	-0.0016	-2.7	NODE_50646	-
2	11.2	127000	(R)	LLLEK	(K)	7.28	5	-0.0005	-0.7	NODE_50646	-
2	5.42	127000	(R)	LLLEK	(K)	7.28	5	-0.0005	-0.7	NODE_50646	-
2	6.73	127000	(R)	LLLEK	(K)	7.28	5	-0.0005	-0.7	NODE_50646	-
2	3.44	127000	(R)	LLLEK	(K)	7.28	5	-0.0005	-0.7	NODE_50646	-
2	11.42	194000	(R)	LLLEK	(K)	7.27	10	-0.0004	-0.6	NODE_50646	-
2	10.63	127000	(R)	LLLEK	(K)	7.28	5	-0.0002	-0.4	NODE_50646	-
2	3.35	51400	(K)	VIKnLK	(E)	5.6	3	0.983	-1.4	NODE_54016	-
2	3.81	51400	(K)	VIKnLK	(E)	5.6	3	0.983	-1.4	NODE_54016	-
2	4.22	63900	(K)	VIKnLK	(E)	5.58	4	0.9836	-0.6	NODE_54016	-
3	3.22	74600	(K)	KTHDQCFKVIK	(N)	7.47	3	-0.0098	-7	NODE_54016	-
3	3.25	1910	(G)	QARFQPVAVDVEHLGKFR	(T)	11.25	0	-0.0176	-8.4	NODE_54016	-
3	3.6	189000	(K)	FWsLDLSSATDRFPRK	(T)	9.67	3	79.9693	1.5	NODE_54016	-
2	3.62	249000	(K)	AVVAR	(G)	4.4	5	0.0005	1	NODE_57998	-
2	3.18	143000	(K)	TSLAGVRPWLK	(D)	8.97	9	0.0122	9.9	NODE_57998	-
3	3.14	107000	(R)	ESVGLGKsVGFGGCRILK	(K)	9.63	5	79.9488	-9	NODE_57998	-
2	3.4	214000	(K)	AVVAR	(G)	4.4	3	0.0014	2.8	NODE_57998	-
2	4.61	214000	(K)	AVVAR	(G)	4.4	3	0.0011	2.1	NODE_57998	-
2	3.29	265000	(K)	AVVAR	(G)	4.38	4	0.0006	1.1	NODE_57998	-
2	2.99	142000	(K)	TSLAGVRPWLK	(D)	8.97	9	0.0104	8.5	NODE_57998	-
2	4.21	142000	(K)	TSLAGVRPWLK	(D)	8.97	9	0.0104	8.5	NODE_57998	-
2	3.28	776000	(K)	AVVAR	(G)	4.4	3	0.0008	1.5	NODE_57998	-
2	3.81	766000	(K)	AVVAR	(G)	4.4	4	0.0006	1.2	NODE_57998	-
2	3.15	701000	(K)	AVVAR	(G)	4.4	3	0.0006	1.2	NODE_57998	-
2	3.87	701000	(K)	AVVAR	(G)	4.4	3	0.0014	2.7	NODE_57998	-
3	2.71	61300	(R)	ELTEGWGRKLEAR	(R)	8.57	1	0.0092	6	NODE_59063	-
3	3.45	168000	(R)	ELTEGWGRKLEAR	(R)	8.55	11	0.0096	6.2	NODE_59063	-
3	3.72	13300	(R)	TDnTQVKSFIRNNLPSKPEYK	(R)	13.38	1	0.9885	1.8	NODE_60865	-
2	3.22	60800	(K)	ELLAVVR	(S)	7.77	2	-0.0005	-0.6	NODE_60865	-
3	1.16	107000	(K)	LELPKQTDEIIVETDACEEsWGGVLK	(V)	11.75	5	79.986	6.5	NODE_60865	-
2	3.09	109000	(K)	IVRRnAR	(T)	8.38	4	0.9816	-2.8	NODE_68365	-
2	5.75	57300	(K)	ILLQR	(I)	7.2	4	0.0001	0.1	NODE_74445	-
2	7.31	54400	(K)	ILLQR	(I)	7.2	2	0	0	NODE_74445	-
2	3.01	54400	(K)	ILLQR	(I)	7.2	2	0	0	NODE_74445	-
2	3.97	14400	(K)	ILLQR	(I)	7.2	3	-0.0009	-1.5	NODE_74445	-
2	3.04	15700	(K)	ILLQR	(I)	7.2	4	0.0006	1	NODE_74445	-
2	3.34	19700	(K)	ILLQR	(I)	7.2	4	0.0038	5.9	NODE_74445	-
2	9.26	35400	(K)	ILLQR	(I)	7.2	4	-0.0005	-0.8	NODE_74445	-
2	4.51	35400	(K)	ILLQR	(I)	7.2	4	-0.0005	-0.8	NODE_74445	-
2	7.66	39400	(K)	ILLQR	(I)	7.2	4	-0.001	-1.5	NODE_74445	-
2	5.5	32200	(K)	ILLQR	(I)	7.2	4	0.001	1.6	NODE_74445	-
2	4	10700	(K)	ILLQR	(I)	7.2	3	0.002	3.1	NODE_74445	-
2	3.73	10900	(K)	ILLQR	(I)	7.2	3	-0.0014	-2.3	NODE_74445	-
2	4.16	11100	(K)	ILLQR	(I)	7.2	2	0.0002	0.3	NODE_74445	-
2	7.13	179000	(K)	ILLQR	(I)	7.2	4	0.0002	0.3	NODE_74445	-
2	4.63	179000	(K)	ILLQR	(I)	7.2	4	0.0002	0.3	NODE_74445	-
4	3.27	232000	(K)	ILLQRIILCDICYIDEYICLFQKYYYK	(A)	12.83	6	0.009	2.5	NODE_74445	-
4	4	232000	(K)	ILLQRIILCDICYIDEYICLFQKYYYK	(A)	12.83	6	0.009	2.5	NODE_74445	-
2	6.68	185000	(K)	ILLQR	(I)	7.2	3	0.001	1.6	NODE_74445	-
2	5.13	185000	(K)	ILLQR	(I)	7.2	3	0.001	1.6	NODE_74445	-
2	7.81	168000	(K)	ILLQR	(I)	7.2	2	0.0007	1.1	NODE_74445	-
2	3.94	168000	(K)	ILLQR	(I)	7.2	2	0.0007	1.1	NODE_74445	-
3	3.75	135000	(K)	IRLFMAMGDDFR	(A)	8.05	5	0.0006	0.4	NODE_9936	-
3	3.67	180000	(N)	LAVPmMVRSSYVVK	(A)	9.08	6	15.9862	-5.5	NODE_9936	-
3	3.16	64300	(V)	ETLLAVKK	(R)	6.35	4	0.0084	9.4	NODE_9936	-
3	3.26	64300	(V)	ETLLAVKK	(R)	6.35	4	0.0084	9.4	NODE_9936	-
2	1.4	102000	(I)	KDTPIAELVK	(E)	7.43	5	0.011	9.9	NODE_9936	-
2	3.09	552000	(R)	KLENALVK	(-)	7.52	3	-0.0002	-0.3	NODE_9936	-
2	0.05	94600	(R)	LNRGSLR	(F)	7.65	3	0.0032	4	NODE_9936	-
3	2.56	148000	(K)	IRLFMAMGDDFR	(A)	8.07	5	-0.002	-1.4	NODE_9936	-
3	3.21	182000	(A)	HSLSSELLDAVK	(-)	8.27	6	0.0062	4.8	NODE_9936	-
3	4	137000	(K)	IRLFMAMGDDFR	(A)	8.05	5	-0.0028	-1.9	NODE_9936	-
3	3.03	136000	(K)	IRLFMAMGDDFR	(A)	8.05	5	-0.0028	-1.9	NODE_9936	-
3	3.08	36000	(K)	IRLFMAMGDDFR	(A)	8.07	4	-0.0052	-3.5	NODE_9936	-
3	3.26	61400	(A)	HSLSSELLDAVK	(-)	8.27	3	0.0069	5.3	NODE_9936	-
3	3.48	29900	(G)	SLRVKDALnGR	(V)	7.58	1	0.9776	-5.3	NODE_9936	-
3	4.22	52300	(E)	SSYVVKYVmLDTDFVR	(N)	9.92	6	15.9798	-7.8	NODE_9936	-
2	3.22	218000	(R)	KLENALVK	(-)	7.52	3	0	0	NODE_9936	-
3	2.97	102000	(K)	IRLFMAMGDDFR	(A)	8.05	7	-0.0016	-1.1	NODE_9936	-
2	3.3	36900	(K)	EVIAFGDTK	(-)	8.98	1	0.0003	0.4	NODE_9936	-
2	4.19	85000	(T)	VNTQRETLLAVK	(Y)	11.68	4	0.0132	9.6	NODE_9936	-
3	4.82	92900	(K)	IRLFMAMGDDFR	(A)	8.05	6	-0.0008	-0.5	NODE_9936	-
2	3.92	93400	(T)	VNTQRETLLAVK	(Y)	11.68	3	0.0137	10	NODE_9936	-
2	1.55	84700	(R)	KLENALVK	(-)	7.52	5	-0.0007	-0.7	NODE_9936	-
2	4.62	81200	(I)	LLIRmGR	(-)	7.67	4	15.9926	-2.6	NODE_9936	-
2	3.22	82700	(R)	KLENALVK	(-)	7.52	6	-0.0005	-0.6	NODE_9936	-
3	4.42	59300	(K)	IRLFMAMGDDFR	(A)	8.05	6	-0.0048	-3.2	NODE_9936	-
2	4.82	68400	(T)	VNTQRETLLAVK	(Y)	11.67	2	0.0121	8.8	NODE_9936	-
2	3.22	79300	(R)	KLENALVK	(-)	7.52	3	-0.0007	-0.7	NODE_9936	-
2	3.29	83200	(I)	LLIRmGR	(-)	7.67	4	15.9942	-0.8	NODE_9936	-
3	4.4	56400	(D)	RTGDAnTYLGnTLVTLICLAR	(-)	7.87	5	1.9648	-1.4	NODE_9936	-
3	3.23	56400	(K)	IRLFMAMGDDFR	(A)	8.05	4	-0.0045	-3	NODE_9936	-
3	3.05	56400	(K)	IRLFMAMGDDFR	(A)	8.05	4	-0.0045	-3	NODE_9936	-
2	3.09	122000	(F)	ITVPSGK	(G)	5.48	7	-0.0039	-5.5	NODE_9936	-
2	3.15	122000	(F)	ITVPSGK	(G)	5.48	7	-0.0039	-5.5	NODE_9936	-
3	3.9	158000	(G)	SLRVKDALnGR	(V)	7.58	1	0.976	-6.5	NODE_9936	-
2	3.44	109000	(I)	LLIRmGR	(-)	7.67	3	15.992	-3.4	NODE_9936	-
3	3.23	275000	(K)	IRLFMAMGDDFR	(A)	8.07	3	-0.0001	-0.1	NODE_9936	-
3	4.28	216000	(A)	HSLSSELLDAVK	(-)	8.28	6	0.0061	4.7	NODE_9936	-
2	3.48	141000	(E)	KNSRLK	(-)	8.28	4	-0.0066	-8.9	NODE_9936	-
2	4.25	228000	(Q)	IPIGVLPLNEMFFIR	(E)	11.95	5	0.0119	6.8	NODE_9936	-
3	4.44	594000	(I)	GPSAYLLPALLsLPVCFsnRAKFLR	(-)	13.17	5	160.942	8.5	NODE_9936	-
2	4.22	149000	(E)	VADLCAYRQK	(-)	7.23	4	-0.0122	-10	NODE_9936	-
3	4.48	272000	(K)	IRLFMAMGDDFR	(A)	8.05	4	0.0003	0.2	NODE_9936	-
2	5.95	236000	(Q)	IPIGVLPLNEMFFIR	(E)	11.95	7	0.0114	6.5	NODE_9936	-
2	3.25	236000	(Q)	IPIGVLPLNEMFFIR	(E)	11.95	7	0.0114	6.5	NODE_9936	-
3	3.76	82500	(R)	CPLDVTAVLSEKFYnTKISSHnVR	(-)	14.42	1	1.9741	2.2	NODE_9936	-
2	0.68	68400	(K)	TTSLLK	(-)	6.75	4	-0.0003	-0.5	NODE_9936	-
2	4.25	146000	(E)	VADLCAYRQK	(-)	7.23	3	-0.0121	-9.9	NODE_9936	-
2	5.21	200000	(Q)	IPIGVLPLNEMFFIR	(E)	11.95	4	0.0115	6.5	NODE_9936	-
2	3.22	734000	(R)	KLENALVK	(-)	7.52	4	-0.0004	-0.4	NODE_9936	-
2	2.38	207000	(V)	ETLLAVK	(Y)	7.53	13	0.0004	0.6	NODE_9936	-
2	3.94	111000	(I)	LLIRmGR	(-)	7.67	3	15.9916	-3.7	NODE_9936	-
3	3.25	263000	(K)	IRLFMAMGDDFR	(A)	8.07	3	-0.0003	-0.2	NODE_9936	-
2	3.24	156000	(K)	EVIAFGDTK	(-)	8.98	4	0.0091	9.3	NODE_9936	-
3	6.1	222000	(K)	IFEVEVPYVADTPWK	(R)	10.02	5	0.0126	7	NODE_9936	-
2	3.54	200000	(Q)	IPIGVLPLNEMFFIR	(E)	11.95	4	0.0115	6.5	NODE_9936	-
4	6.14	133000	(R)	IPKPsSILQSASFLTSALNRR	(T)	9.75	2	79.9884	9.3	NODE_15442	Carpotroche-associated gammanucleorhabdovirus
3	3	117000	(R)	LIVKEPEnWR	(R)	9.15	2	0.992	6.2	NODE_15442	Carpotroche-associated gammanucleorhabdovirus
4	3.22	25000	(K)	QDAEEFAEIVLNLYRRsK	(A)	8.58	1	79.9768	4.6	NODE_15442	Carpotroche-associated gammanucleorhabdovirus
3	3.07	227000	(K)	YARmInEGFFLPLQNKR	(N)	10.95	5	16.9656	-6.3	NODE_15442	Carpotroche-associated gammanucleorhabdovirus
2	3.84	163000	(R)	LIVKEPEnWR	(R)	9.13	4	0.9881	3.1	NODE_15442	Carpotroche-associated gammanucleorhabdovirus
2	2.79	88600	(K)	VATNTNKGRALR	(F)	9.82	4	0.002	1.5	NODE_18845	Carpotroche-associated gammanucleorhabdovirus
4	4.47	53700	(-)	mSWDHFtFLWILFLVNNLNK	(V)	12.05	6	95.9641	1.1	NODE_18845	Carpotroche-associated gammanucleorhabdovirus
4	4.22	39000	(-)	msWDHFTFLWILFLVNNLNK	(V)	12.05	3	95.9563	-1.9	NODE_18845	Carpotroche-associated gammanucleorhabdovirus
2	3.22	271000	(K)	VATNTNKGRALR	(F)	9.82	5	0.0018	1.4	NODE_18845	Carpotroche-associated gammanucleorhabdovirus
2	4.97	180000	(R)	IPKPSSILQmGWR	(D)	10.48	7	15.9939	-0.7	NODE_18845	Carpotroche-associated gammanucleorhabdovirus
2	3.03	18200	(R)	SNGYRER	(L)	7.22	5	-0.0048	-5.4	NODE_23836	Carpotroche-associated gammanucleorhabdovirus
2	3.11	40400	(R)	SNGYRER	(L)	7.22	8	-0.0028	-3.2	NODE_23836	Carpotroche-associated gammanucleorhabdovirus
2	3.12	148000	(R)	SNGYRER	(L)	7.22	6	0.0008	1	NODE_23836	Carpotroche-associated gammanucleorhabdovirus
3	3.66	217000	(K)	LnVmESIRLSEIsYIITTSVRHTCK	(Y)	12.47	6	96.9373	-2.6	NODE_23836	Carpotroche-associated gammanucleorhabdovirus
3	4.75	129000	(K)	LnVmESIRLSEIsYIITTSVRHTCK	(Y)	12.47	1	96.9288	-5.4	NODE_23836	Carpotroche-associated gammanucleorhabdovirus
2	3.05	183000	(K)	ImMYKGRTLR	(S)	9.15	6	16.0015	5.1	NODE_41237	Carpotroche-associated gammanucleorhabdovirus
4	3.93	164000	(R)	FHDSEAFLFLSnYEALIVGEILSR	(G)	11.35	5	0.9573	-9.6	NODE_60104	Carpotroche-associated gammanucleorhabdovirus
2	3.6	157000	(K)	LAEVQK	(E)	5.45	5	0.0019	2.7	-	Carpotroche-associated picornavirus
2	2.58	155000	(K)	LAEVQK	(E)	5.45	3	0.0009	1.3	-	Carpotroche-associated picornavirus
2	3.64	155000	(K)	LAEVQK	(E)	5.45	3	0.0009	1.3	-	Carpotroche-associated picornavirus
2	5.47	366000	(K)	ILKNVK	(N)	7.8	5	0.0009	1.2	-	Carpotroche-associated picornavirus
2	3.17	171000	(K)	LAEVQK	(E)	5.45	6	0.0018	2.6	-	Carpotroche-associated picornavirus
2	2.7	171000	(K)	LAEVQK	(E)	5.45	6	0.0018	2.6	-	Carpotroche-associated picornavirus
2	4.5	399000	(K)	ILKNVK	(N)	7.78	5	0.0002	0.3	-	Carpotroche-associated picornavirus
3	3.56	171000	(R)	ISKVnDSVIDsSRLESCK	(R)	11.32	4	80.9713	9.9	-	Carpotroche-associated picornavirus
2	2.04	23700	(K)	LAEVQK	(E)	5.48	16	0.0001	0.1	-	Carpotroche-associated picornavirus
3	2.67	37600	(R)	NLVVEMSLDTnFCKWKGIAATnnInLTK	(L)	12.13	3	3.9342	-0.6	-	Carpotroche-associated picornavirus
3	3.11	68900	(R)	ISKVnDSVIDSSRLEsCK	(R)	11.33	4	80.9712	9.8	-	Carpotroche-associated picornavirus
2	3	62000	(K)	LAEVQK	(E)	5.45	5	0.0012	1.8	-	Carpotroche-associated picornavirus
2	3.5	18300	(K)	ILKnVK	(N)	5.58	3	0.9853	1.8	-	Carpotroche-associated picornavirus
2	3.28	131000	(R)	VnIAWGNLLQK	(E)	8.8	3	0.9797	-3.4	-	Carpotroche-associated picornavirus
3	3.13	24400	(K)	IRPGGEVEIEPWFRTAVQQR	(L)	10.83	1	0.0025	1	-	Carpotroche-associated picornavirus
3	3.71	24000	(K)	AQFNVPQGKFSVWNFIK	(G)	10.97	2	-0.0101	-5	-	Carpotroche-associated picornavirus
3	3.22	136000	(K)	NFKVVKQYQLINFDR	(N)	11.48	6	-0.0145	-7.6	-	Carpotroche-associated picornavirus
2	3.55	225000	(K)	nFKVVKQYQLINFDR	(N)	13.53	6	0.9763	-4.1	-	Carpotroche-associated picornavirus
2	1.55	55400	(K)	LAEVQK	(E)	5.45	4	0.0005	0.7	-	Carpotroche-associated picornavirus
2	2.2	55400	(K)	LAEVQK	(E)	5.45	4	0.0005	0.7	-	Carpotroche-associated picornavirus
3	3.52	64700	(K)	LREFRPYVPHR	(I)	8.87	5	0.0112	7.7	-	Carpotroche-associated picornavirus
2	4.27	13500	(K)	NFKVVKQYQLINFDR	(N)	13.5	0	-0.0079	-4.1	-	Carpotroche-associated picornavirus
3	4.22	52800	(K)	NFKVVKQYQLInFDR	(N)	13.53	2	0.9845	0.3	-	Carpotroche-associated picornavirus
2	2.56	69100	(K)	LAEVQK	(E)	5.45	5	0.0013	1.9	-	Carpotroche-associated picornavirus
2	2.47	69100	(K)	LAEVQK	(E)	5.45	5	0.0013	1.9	-	Carpotroche-associated picornavirus
2	3.16	112000	(R)	VnIAWGNLLQK	(E)	8.82	4	0.9788	-4.1	-	Carpotroche-associated picornavirus
2	4.28	35700	(K)	ILKNVK	(N)	7.77	3	-0.0006	-0.9	-	Carpotroche-associated picornavirus
3	3.4	79400	(K)	IRPGGEVEIEPWFRTAVQQR	(L)	10.83	29	0.0039	1.7	-	Carpotroche-associated picornavirus
2	4.32	30200	(K)	ILKNVK	(N)	7.8	1	-0.0006	-0.9	-	Carpotroche-associated picornavirus
3	3.14	138000	(R)	ISKVnDSVIDSSRLEsCK	(R)	11.32	4	80.9697	9.1	-	Carpotroche-associated picornavirus
3	0.32	160000	(K)	qTKNAmEGIVyLLAsVMQVDAKVLMK	(Y)	11.75	6	158.899	-0.8	-	Carpotroche-associated picornavirus
2	1.33	35900	(K)	LAEVQK	(E)	5.45	8	0.0016	2.3	-	Carpotroche-associated picornavirus
2	1.93	54100	(R)	INIKATALK	(K)	10.22	5	0.0064	6.6	-	Carpotroche-associated picornavirus
2	1.71	18500	(K)	LAEVQK	(E)	5.43	3	0.0017	2.5	-	Carpotroche-associated picornavirus
2	2.5	18500	(K)	LAEVQK	(E)	5.43	3	0.0017	2.5	-	Carpotroche-associated picornavirus
2	2.48	397000	(K)	LAEVQK	(E)	5.45	4	0.0009	1.3	-	Carpotroche-associated picornavirus
2	3.23	397000	(K)	LAEVQK	(E)	5.45	4	0.0009	1.3	-	Carpotroche-associated picornavirus
2	5.21	448000	(K)	ILKNVK	(N)	7.78	8	0.0001	0.2	-	Carpotroche-associated picornavirus
2	3.73	298000	(R)	VnIAWGNLLQK	(E)	8.82	4	0.9803	-3	-	Carpotroche-associated picornavirus
3	4.42	314000	(K)	IRPGGEVEIEPWFRTAVQQR	(L)	10.82	9	0.0091	3.8	-	Carpotroche-associated picornavirus
2	3.98	238000	(K)	RRIEMLNLFNR	(V)	10.88	3	-0.0061	-4.2	-	Carpotroche-associated picornavirus
3	3.92	666000	(K)	NFKVVKQYQLINFDR	(N)	11.48	6	-0.016	-8.4	-	Carpotroche-associated picornavirus
3	4.22	666000	(K)	NFKVVKQYQLINFDR	(N)	11.48	6	-0.0186	-9.7	-	Carpotroche-associated picornavirus
3	3.47	219000	(K)	nFKVVKQYQLINFDR	(N)	13.53	8	0.9806	-1.8	-	Carpotroche-associated picornavirus
4	4.35	194000	(K)	IIAIGVCLLLsLmGVLnWQSIYGmLCFGIK	(Q)	14.1	3	112.953	3.5	-	Carpotroche-associated picornavirus
2	4.62	380000	(K)	LAEVQK	(E)	5.45	4	0.0007	1	-	Carpotroche-associated picornavirus
2	3	380000	(K)	LAEVQK	(E)	5.45	4	0.0007	1	-	Carpotroche-associated picornavirus
2	5.81	404000	(K)	ILKNVK	(N)	7.78	5	0.0011	1.6	-	Carpotroche-associated picornavirus
3	3.37	160000	(K)	CPQSVAQSVQVIVFASCENVK	(L)	9.48	4	0.0035	1.5	-	Carpotroche-associated picornavirus
2	3.22	232000	(K)	RRIEMLNLFNR	(V)	10.88	5	-0.0052	-3.6	-	Carpotroche-associated picornavirus
3	4.18	197000	(R)	TRAIYCNDVIsLVAFRIK	(F)	11.58	5	79.9732	3.1	-	Carpotroche-associated picornavirus
4	5.65	224000	(K)	IIAIGVCLLLsLmGVLnWQSIYGmLCFGIK	(Q)	14.12	5	112.951	3.1	-	Carpotroche-associated picornavirus
2	2.6	366000	(K)	LAEVQK	(E)	5.45	4	0.0008	1.2	-	Carpotroche-associated picornavirus
2	3.25	366000	(K)	LAEVQK	(E)	5.45	4	0.0008	1.2	-	Carpotroche-associated picornavirus
2	7.3	532000	(K)	ILKNVK	(N)	7.82	13	0.0002	0.3	-	Carpotroche-associated picornavirus
3	3.44	223000	(K)	ARALtVLSLmK	(I)	8.28	8	95.9732	9.2	-	Carpotroche-associated picornavirus
2	3.22	251000	(K)	RRIEMLNLFNR	(V)	10.87	3	-0.0054	-3.7	-	Carpotroche-associated picornavirus
3	4.19	330000	(R)	ISKVnDsVIDSSRLESCK	(R)	11.32	4	80.9697	9.2	-	Carpotroche-associated picornavirus
3	5.32	161000	(R)	TRAIYCNDVIsLVAFRIK	(F)	11.57	2	79.9743	3.6	-	Carpotroche-associated picornavirus
3	3.97	194000	(K)	nFKVVKQYQLINFDR	(N)	13.53	7	0.9841	0	-	Carpotroche-associated picornavirus
